# Supplementary material for: The Pharmacokinetic Properties of Veterinary Antiparasitic Drugs in the Context of Human Pregnancy—An In Silico Study
Source: Int J Mol Sci. 2026 Jun 30;27(13):5921. doi: 10.3390/ijms27135921 (PMC13362163; doi:10.3390/ijms27135921)
Supplement: Supplementary file 1 [file ijms-27-05921-s001.zip]

Archive with 1 entries (1 files):
- Supplementary Materials.xlsm
