# Supplementary material for: The Pharmacokinetic Properties of Veterinary Antiparasitic Drugs in the Context of Human Pregnancy—An In Silico Study
Source: Int J Mol Sci. 2026 Jun 30;27(13):5921. doi: 10.3390/ijms27135921 (PMC13362163; doi:10.3390/ijms27135921)
Supplement: Supplementary file 1 [file ijms-27-05921-s001.zip › Supplementary Materials.xlsm]

## Sheet: Antiparasitics-details
Table S1. Applications of studied antiparasitic drugs
Name	Target parasites	Chemical family	Recommended for animals	Human use (Yes/No); internal/external	SMILES
Thiabendazole	Nematodes	Benzimidazoles	sheep, goats, cattle, pigs, horses, poultry	Yes (FDA approved, not EMA approved), internal	C1=CC=C2C(=C1)NC(=N2)C3=CSC=N3
Parbendazole	Nematodes	Benzimidazoles	cattle, pigs, sheep	No (not FDA/EMA approved)	CCCCC1=CC2=C(C=C1)N=C(N2)NC(=O)OC
Cambendazole	Nematodes	Benzimidazoles	horses, pigs, pigeons, poultry, cattle, sheep,	No (not FDA/EMA approved)	CC(C)OC(=O)NC1=CC2=C(C=C1)N=C(N2)C3=CSC=N3
Albendazole	Nematodes	Benzimidazoles	sheep, cattle, goats, pigs	Yes (FDA, EMA approved), internal	CCCSC1=CC2=C(C=C1)N=C(N2)NC(=O)OC
Fenbendazole	Nematodes	Benzimidazoles	dogs, cats, horses, pigeons, cattle, pigs, goats, poultry, reptiles, fish, rodents	No (not FDA/EMA approved)	COC(=O)NC1=NC2=C(N1)C=C(C=C2)SC3=CC=CC=C3
Flubendazole	Nematodes	Benzimidazoles	pigs, dogs, cats, poultry	Yes (but not FDA/EMA approved), internal	COC(=O)NC1=NC2=C(N1)C=C(C=C2)C(=O)C3=CC=C(C=C3)F
Mebendazole	Nematodes	Benzimidazoles	sheep, pigs, horses, dogs, cats	Yes (FDA, EMA approved), internal	COC(=O)NC1=NC2=C(N1)C=C(C=C2)C(=O)C3=CC=CC=C3
Oxfendazole	Nematodes	Benzimidazoles	cattle, pigs, sheep, horses	No (not FDA/EMA approved)	COC(=O)NC1=NC2=C(N1)C=C(C=C2)S(=O)C3=CC=CC=C3
Oxibendazole	Nematodes	Benzimidazoles	horses, dogs, cats, poultry, pigs, cattle	No (not FDA/EMA approved)	CCCOC1=CC2=C(C=C1)N=C(N2)NC(=O)OC
Luxabendazole	Nematodes	Benzimidazoles	sheep, cattle	No (not FDA/EMA approved)	COC(=O)NC1=NC2=C(N1)C=C(C=C2)OS(=O)(=O)C3=CC=C(C=C3)F
Febantel	Nematodes	Benzimidazoles	sheep, cattle, horses, pigs	No (not FDA/EMA approved)	COCC(=O)NC1=C(C=CC(=C1)SC2=CC=CC=C2)N=C(NC(=O)OC)NC(=O)OC
Netobimin	Nematodes	Benzimidazoles	cattle, sheep, goats	No (not FDA/EMA approved)	CCCSC1=CC(=C(C=C1)[N+](=O)[O-])NC(=NCCS(=O)(=O)O)NC(=O)OC
Pyrantel	Nematodes	Tetrahydropyrimidines	dogs, cats, pigs, horses, sheep, cattle, birds	Yes (FDA approved, not EMA approved), internal	CN1CCCN=C1/C=C/C2=CC=CS2
Morantel	Nematodes	Tetrahydropyrimidines	cattle, sheep	No (not FDA/EMA approved)	CC1=C(SC=C1)/C=C/C2=NCCCN2C
Levamisol	Nematodes	Imidazotiazoles	cattle, pigs, sheep, dogs, poultry, horses	Yes (but not FDA/EMA approved), internal	C1CSC2=N[C@H](CN21)C3=CC=CC=C3
Dichlorovos	Nematodes	Organophosphates	pigs, cats, dogs, horses	No (not FDA/EMA approved)	COP(=O)(OC)OC=C(Cl)Cl
Haloxone	Nematodes	Organophosphates	cattle, sheep, goats, birds	No (not FDA/EMA approved)	CC1=C(C(=O)OC2=C1C=CC(=C2)OP(=O)(OCCCl)OCCCl)Cl
Coumaphos	Nematodes and ectoparasites	Organophosphates	cattle, sheep, pigs, poultry, honey bees	No (not FDA/EMA approved)	CCOP(=S)(OCC)OC1=CC2=C(C=C1)C(=C(C(=O)O2)Cl)C
Diethylcarbamazine	Nematodes	Piperazine derivatives	cats, dogs	Yes (but not FDA/EMA approved)	CCN(CC)C(=O)N1CCN(CC1)C
Bunamidine	Cestodes	Naphthalene derivative	dogs, cats	No (not FDA/EMA approved)	CCCCCCOC1=CC=C(C2=CC=CC=C21)C(=N)N(CCCC)CCCC
Niclosamide	Cestodes	Salicylanilide derivative	dogs, cats, cattle, sheep, goats	Yes (FDA, EMA approved), internal	C1=CC(=C(C=C1[N+](=O)[O-])Cl)NC(=O)C2=C(C=CC(=C2)Cl)O
Dichlorophen	Cestodes	Halogenated phenol derivative	dogs, cats	No (not FDA/EMA approved)	C1=CC(=C(C=C1Cl)CC2=C(C=CC(=C2)Cl)O)O
Bithionol	Trematodes	Halogenated phenol derivative	cattle, sheep	No (not FDA/EMA approved)	C1=C(C=C(C(=C1SC2=C(C(=CC(=C2)Cl)Cl)O)O)Cl)Cl
Diamfenetide	Trematodes	Halogenated phenol derivative	sheep	No (not FDA/EMA approved)	CC(=O)NC1=CC=C(C=C1)OCCOCCOC2=CC=C(C=C2)NC(=O)C
Triclabendazole	Trematodes	Benzimidazole derivative	cattle, sheep	Yes (FDA, EMA approved), internal	CSC1=NC2=CC(=C(C=C2N1)Cl)OC3=C(C(=CC=C3)Cl)Cl
Oxiclosanide	Trematodes	Salicylanilide derivative	cattle, sheep, goats	No (not FDA/EMA approved)	C1=C(C=C(C(=C1NC(=O)C2=C(C(=CC(=C2Cl)Cl)Cl)O)O)Cl)Cl
Brotianide	Trematodes	Salicylanilide derivative	cattle, sheep	No (not FDA/EMA approved)	CC(=O)OC1=C(C=C(C=C1Br)Cl)C(=S)NC2=CC=C(C=C2)Br
Rafoxanide	Trematodes	Salicylanilide derivative	cattle, sheep, goats, horses, poultry	No (not FDA/EMA approved)	C1=CC(=CC=C1OC2=C(C=C(C=C2)NC(=O)C3=C(C(=CC(=C3)I)I)O)Cl)Cl
Clioxanide	Trematodes	Salicylanilide derivative	cattle, sheep	No (not FDA/EMA approved)	CC(=O)OC1=C(C=C(C=C1I)I)C(=O)NC2=CC=C(C=C2)Cl
Closantel	Trematodes and ectoparasites	Salicylanilide derivative	cattle, sheep	No (not FDA/EMA approved)	CC1=CC(=C(C=C1NC(=O)C2=C(C(=CC(=C2)I)I)O)Cl)C(C#N)C3=CC=C(C=C3)Cl
Nitroxinil	Trematodes	Halogenated nitrophenol derivative	cattle, sheep, camels, goats, dogs	No (not FDA/EMA approved)	C1=C(C=C(C(=C1[N+](=O)[O-])O)I)C#N
Niclofolan	Trematodes	Halogenated nitrophenol derivative	cattle, sheep, pigs	No (not FDA/EMA approved)	C1=C(C=C(C(=C1C2=C(C(=CC(=C2)Cl)[N+](=O)[O-])O)O)[N+](=O)[O-])Cl
Clorsulone	Trematodes	Sulfonamide derivative	cattle, sheep	No (not FDA/EMA approved)	C1=C(C(=CC(=C1N)S(=O)(=O)N)S(=O)(=O)N)C(=C(Cl)Cl)Cl
Bromofenofos	Trematodes	Organophosphates	cattle, sheep	No (not FDA/EMA approved)	C1=C(C=C(C(=C1C2=C(C(=CC(=C2)Br)Br)OP(=O)(O)O)O)Br)Br
Epsiprantel	Cestodes	Pyrazinoisoquinoline derivative	dogs, cats	No (not FDA/EMA approved)	C1CCC(CC1)C(=O)N2CC3C4=CC=CC=C4CCCN3C(=O)C2
Resorantel	Cestodes	Halogenated salicylanilde derivative	cattle, sheep	No (not FDA/EMA approved)	C1=CC(=C(C(=C1)O)C(=O)NC2=CC=C(C=C2)Br)O
Praziquantel	Cestodes and trematodes	Pyrazinoisoquinoline derivative	cattle, sheep, dogs, cats, horses	Yes (FDA, EMA approved), internal	C1CCC(CC1)C(=O)N2CC3C4=CC=CC=C4CCN3C(=O)C2
Hexachlorophene	Ectoparasites	Halogenated phenol derivative	cattle, pigs, dogs	No (not FDA/EMA approved)	C1=C(C(=C(C(=C1Cl)Cl)CC2=C(C(=CC(=C2Cl)Cl)Cl)O)O)Cl
Sulfachloropyridazine	Protozoa	Sulfonamide derivative	cattle, pigs, poultry, dogs	No (not FDA/EMA approved)	C1=CC(=CC=C1N)S(=O)(=O)NC2=NN=C(C=C2)Cl
Sulfadiazine	Protozoa	Sulfonamide derivative	cattle, pigs, poultry, dogs, cats	Yes (FDA approved, not EMA approved)	C1=CN=C(N=C1)NS(=O)(=O)C2=CC=C(C=C2)N
Sulfadimethoxine	Protozoa	Sulfonamide derivative	cattle, pigs, poultry, dogs, cats	No (not FDA/EMA approved)	COC1=NC(=NC(=C1)NS(=O)(=O)C2=CC=C(C=C2)N)OC
Sulfadoxine	Protozoa	Sulfonamide derivative	cattle, sheep, pigs, horses	Yes (FDA, EMA approved), internal	COC1=C(N=CN=C1OC)NS(=O)(=O)C2=CC=C(C=C2)N
Sulfamethoxazol	Protozoa	Sulfonamide derivative	cattle, pigs, poultry, dogs, cats	Yes (FDA, EMA approved), internal	CC1=CC(=NO1)NS(=O)(=O)C2=CC=C(C=C2)N
Sulfadymidine	Protozoa	Sulfonamide derivative	cattle, pigs, sheep, poultry, goats	No (not FDA/EMA approved)	CC1=CC(=NC(=N1)NS(=O)(=O)C2=CC=C(C=C2)N)C
Sulfaquinoxaline	Protozoa	Sulfonamide derivative	cattle, sheep	No (not FDA/EMA approved)	C1=CC=C2C(=C1)N=CC(=N2)NS(=O)(=O)C3=CC=C(C=C3)N
Trimethoprim	Protozoa	Diaminopyrimidine derivative	cattle, pigs, poultry, dogs, cats	Yes (FDA, EMA approved), internal	COC1=CC(=CC(=C1OC)OC)CC2=CN=C(N=C2N)N
Pirymethamine	Protozoa	Diaminopyrimidine derivative	dogs, cats, poultry	Yes (FDA, EMA approved), internal	CCC1=C(C(=NC(=N1)N)N)C2=CC=C(C=C2)Cl
Diaveridine	Protozoa	Diaminopyrimidine derivative	cattle, sheep, pigs, poultry	No (not FDA/EMA approved)	COC1=C(C=C(C=C1)CC2=CN=C(N=C2N)N)OC
Halofuginone	Protozoa	Quinazolinone derivative	cattle, sheep, goats, poultry	No (not FDA/EMA approved)	C1C[C@@H]([C@H](NC1)CC(=O)CN2C=NC3=CC(=C(C=C3C2=O)Cl)Br)O
Arprinocide	Protozoa	Quinazolinone derivative	poultry	No (not FDA/EMA approved)	C1=CC(=C(C(=C1)Cl)CN2C=NC3=C(N=CN=C32)N)F
Robenidine	Protozoa	Guanidine derivative	poultry	No (not FDA/EMA approved)	C1=CC(=CC=C1/C=N/N/C(=N/N=C/C2=CC=C(C=C2)Cl)/N)Cl
Clopidol	Protozoa	Guanidine derivative	poultry	No (not FDA/EMA approved)	CC1=C(C(=O)C(=C(N1)C)Cl)Cl
Diclazuril	Protozoa	Benzeneacetonitrile derivative	cattle, sheep, goats, horses, poultry	No (not FDA/EMA approved)	C1=CC(=CC=C1C(C#N)C2=C(C=C(C=C2Cl)N3C(=O)NC(=O)C=N3)Cl)Cl
Clazuril	Protozoa	Benzeneacetonitrile derivative	cattle, sheep, goats, horses, poultry	No (not FDA/EMA approved)	C1=CC(=CC=C1C(C#N)C2=C(C=C(C=C2)N3C(=O)NC(=O)C=N3)Cl)Cl
Toltrazuril	Protozoa	Triazinetrione derivative	cattle, sheep, goats, pigs, poultry	No (not FDA/EMA approved)	CC1=C(C=CC(=C1)N2C(=O)NC(=O)N(C2=O)C)OC3=CC=C(C=C3)SC(F)(F)F
Dinitolmide	Protozoa	Nitrobenzamide derivative	poultry	No (not FDA/EMA approved)	CC1=C(C=C(C=C1[N+](=O)[O-])[N+](=O)[O-])C(=O)N
Aklomide	Protozoa	Halogenated benzamide derivative	poultry	No (not FDA/EMA approved)	C1=CC(=C(C=C1[N+](=O)[O-])Cl)C(=O)N
Diminazene	Protozoa	Aromatic diamidine derivative	cattle, sheep, goats, horses	No (not FDA/EMA approved)	C1=CC(=CC=C1C(=N)N)NN=NC2=CC=C(C=C2)C(=N)N
Pentamidine	Protozoa	Aromatic diamidine derivative	cattle, horses	Yes (FDA, EMA approved), internal	C1=CC(=CC=C1C(=N)N)NN=NC2=CC=C(C=C2)C(=N)N
Imidocarb	Protozoa	Carbamate derivative	cattle, sheep, dogs, horses	No (not FDA/EMA approved)	C1CN=C(N1)C2=CC(=CC=C2)NC(=O)NC3=CC=CC(=C3)C4=NCCN4
Amicarbalide	Protozoa	Aromatic amidine derivative	cattle, horses	No (not FDA/EMA approved)	C1=CC(=CC(=C1)NC(=O)NC2=CC=CC(=C2)C(=N)N)C(=N)N
Diazinone	Insecticide (Ectoparasites)	organophosphate	dogs, cats	No (not FDA/EMA approved)	CCOP(=S)(OCC)OC1=NC(=NC(=C1)C)C(C)C
cythioate	Insecticide (Ectoparasites)	organophosphate	dogs, cats	No (not FDA/EMA approved)	COP(=S)(OC)OC1=CC=C(C=C1)S(=O)(=O)N
fenthione	Insecticide (Ectoparasites)	organophosphate	dogs, cats	No (not FDA/EMA approved)	CC1=C(C=CC(=C1)OP(=S)(OC)OC)SC
Phoxim	Insecticide (Ectoparasites)	organophosphate	cattle, sheep, pigs	No (not FDA/EMA approved)	CCOP(=S)(OCC)ON=C(C#N)C1=CC=CC=C1
Trichlorfon	Insecticide (Ectoparasites)	organophosphate	cattle, sheep, pigs, poultry, horses, goats	No (not FDA/EMA approved)	COP(=O)(C(C(Cl)(Cl)Cl)O)OC
Heptenophos	Insecticide (Ectoparasites)	organophosphate	horses, cattle, pigs, dogs, poultry	No (not FDA/EMA approved)	COP(=O)(OC)OC1=C(C2C1CC=C2)Cl
Carbaryl	Insecticide (Ectoparasites)	carbamate	dogs, cats, poultry, ruminants, horses, pigs	No (not FDA/EMA approved)	CNC(=O)OC1=CC=CC2=CC=CC=C21
Propoxur	Insecticide (Ectoparasites)	carbamate	dogs, cats	No (not FDA/EMA approved)	CC(C)OC1=CC=CC=C1OC(=O)NC
Allethrin	Insecticide (Ectoparasites)	pyrethroid	dogs, cats	Yes (FDA approved, not EMA approved), external	CC1=C(C(=O)CC1OC(=O)C2C(C2(C)C)C=C(C)C)CC=C
Cypermethrin	Insecticide (Ectoparasites)	pyrethroid	cattle, camels, sheep, goats, poultry	Yes (FDA approved, not EMA approved), external	CC1(C(C1C(=O)OC(C#N)C2=CC(=CC=C2)OC3=CC=CC=C3)C=C(Cl)Cl)C
Flumethrin	Insecticide (Ectoparasites)	pyrethroid	cattle, bees, horses, goats, sheep, dogs, cats	No (not FDA/EMA approved)	CC1(C(C1C(=O)OC(C#N)C2=CC(=C(C=C2)F)OC3=CC=CC=C3)C=C(C4=CC=C(C=C4)Cl)Cl)C
Cyfluthrin	Insecticide (Ectoparasites)	pyrethroid	cattle, sheep, pigs, poultry	Yes (FDA approved, not EMA approved), external	CC1(C(C1C(=O)OC(C#N)C2=CC(=C(C=C2)F)OC3=CC=CC=C3)C=C(Cl)Cl)C
Cyhalothrin	Insecticide (Ectoparasites)	pyrethroid	cattle, calves, sheep, pigs	No (not FDA/EMA approved)	CC1(C(C1C(=O)OC(C#N)C2=CC(=CC=C2)OC3=CC=CC=C3)/C=C(/C(F)(F)F)\Cl)C
Permethrin	Insecticide (Ectoparasites)	pyrethroid	cattle, dogs, goats, pigeons	Yes (FDA, EMA approved), external	CC1(C(C1C(=O)OCC2=CC(=CC=C2)OC3=CC=CC=C3)C=C(Cl)Cl)C
Resmethrin	Insecticide (Ectoparasites)	pyrethroid	dogs, cats	Yes (but not FDA/EMA approved), external	CC(=CC1C(C1(C)C)C(=O)OCC2=COC(=C2)CC3=CC=CC=C3)C
Amitraz	Insecticide (Ectoparasites)	formamidine derivative	dogs, pigs, cattle, bees	No (not FDA/EMA approved)	CC1=CC(=C(C=C1)N=CN(C)C=NC2=C(C=C(C=C2)C)C)C
Fipronil	Insecticide (Ectoparasites)	Phenylpyrazole derivative	dogs, cats	Yes (but not FDA/EMA approved), external	C1=C(C=C(C(=C1Cl)N2C(=C(C(=N2)C#N)S(=O)C(F)(F)F)N)Cl)C(F)(F)F
Piperonyl butoxide	Insecticide enhancer	Methylenedioxyphenyl ether	dogs, cats	Yes (FDA, EMA approved), external	CCCCOCCOCCOCC1=CC2=C(C=C1CCC)OCO2
Diflubenzuron	Insect growth regulator (Ectoparasites)	Benzoylurea derivative	dogs, cats, cattle, poultry	No (not FDA/EMA approved)	C1=CC(=C(C(=C1)F)C(=O)NC(=O)NC2=CC=C(C=C2)Cl)F
Pyriproxifen	Insect growth regulator (Ectoparasites)	Juvenile hormone analog	dogs, cats, cattle, poultry	Yes (but not FDA/EMA approved), external	CC(COC1=CC=C(C=C1)OC2=CC=CC=C2)OC3=CC=CC=N3
Methoprene	Insect growth regulator (Ectoparasites)	Juvenile hormone analog	dogs, cats, cattle, poultry	Yes (but not FDA/EMA approved), external	CC(C)OC(=O)/C=C(\C)/C=C/CC(C)CCCC(C)(C)OC
Lufenuron	Insect growth regulator (Ectoparasites)	Benzoylurea derivative	dogs, cats, cattle, poultry	No (not FDA/EMA approved)	C1=CC(=C(C(=C1)F)C(=O)NC(=O)NC2=CC(=C(C=C2Cl)OC(C(C(F)(F)F)F)(F)F)Cl)F
Cyromazine	Insect growth regulator (Ectoparasites)	Triazine derivative	dogs, cats, cattle, poultry	No (not FDA/EMA approved)	C1CC1NC2=NC(=NC(=N2)N)N
Tetramethrin	Insecticide (Ectoparasites)	pyrethroid	dogs, cats, cattle, poultry	Yes (FDA approved/not EMA approved), external	CC(=CC1C(C1(C)C)C(=O)OCN2C(=O)C3=C(C2=O)CCCC3)C
Rotenone	Insecticide (Ectoparasites)	Isoflavonoid	dogs, cats, cattle, poultry	No (not FDA/EMA approved)	CC(=C)[C@H]1CC2=C(O1)C=CC3=C2O[C@@H]4COC5=CC(=C(C=C5[C@@H]4C3=O)OC)OC

## Sheet: pKi ref comp
No.	CHEMBL_ID	pub_id	SMILES		Set	pKi [M]	MW	Dense	TPSA	nRot	nRing	MaxRing	Flex	nStereo	Fsp3	logP	mp	bp	pka_acidic	pka_basic	caco2	MDCK	PAMPA	logVDss	Fu
&1	CHEMBL1256415	CHEMBL2062461	COC1=CC2=C(C=C1)N=C3CCCCC3=C2N		Training	5.67985	228.13	0.940229	48.14	1	3	14	0.0625	0	0.357	2.38954	204.29	323.802	11.1252	7.90386	-4.86646	-4.63139	0.0223803	0.437627	26.3367
&2	CHEMBL129108	CHEMBL1141710	C1CCC2=NC3=CC=CC=C3C(=C2C1)NCCCCCCCCSC4=C5CCCCC5=NC6=CC=CC=C64		Training	7.5544	523.3	0.917401	37.81	11	6	14	0.34375	0	0.471	7.71403	165.106	420.506	12.2967	6.9929	-5.08449	-4.78781	0.00381389	1.15159	0.728288
&3	CHEMBL1677	CHEMBL2062461	C1CCC2=NC3=CC=CC=C3C(=C2C1)N.Cl		Training	6.99568	198.12	0.914909	38.91	0	3	14	0	0	0.308	2.43194	182.343	322.298	11.0786	8.83454	-4.67725	-4.60835	0.0678747	0.967901	33.5731
&4	CHEMBL175555	CHEMBL1150386	CN(CCCCSC1=C2CCCCC2=NC3=CC=CC=C31)CCCNC4=C5CCCCC5=NC6=CC=CC=C64		Training	8.39903	538.31	0.925866	41.05	11	6	14	0.34375	0	0.471	7.08558	152.572	381.374	12.5914	8.534	-4.76723	-5.10126	0.000410761	1.17707	3.89074
&5	CHEMBL175949	CHEMBL1150386	CC(=O)N(CCCCSC1=C2CCCCC2=NC3=CC=CC=C31)CCCNC4=C5CCCCC5=NC6=CC=CC=C64		Test	8.28819	566.31	0.936262	58.12	12	6	14	0.363636	0	0.457	6.43364	140.098	369.619	11.4286	7.86477	-4.81051	-4.74642	0.000180091	0.463827	2.05638
&6	CHEMBL179192	CHEMBL1150386	CC(=O)N(CCCNC1=C2CCCCC2=NC3=CC=CC=C31)CCCSC4=C5CCCCC5=NC6=CC=CC=C64		Test	7.87387	552.29	0.939962	58.12	11	6	14	0.333333	0	0.441	6.19669	139.2	363.515	11.4338	7.84417	-4.86926	-4.77924	0.000309196	0.490559	1.86379
&7	CHEMBL181435	CHEMBL1141982	CCCCNC(=O)OCCCCCCCCCCO		Training	6.69897	273.23	0.902562	58.56	15	0	0	15	0	0.933	3.87175	24.1279	272.571	8.44102	5.41028	-5.11278	-4.77478	0.424344	0.0322554	7.42421
&8	CHEMBL181445	CHEMBL1141982	CCCCNC(=O)OCCCCCCCCO		Training	6.4437	245.2	0.914464	58.56	13	0	0	13	0	0.923	3.13887	9.57679	250.225	9.93578	5.71508	-5.10084	-4.74859	0.600866	-0.090721	14.8436
&9	CHEMBL181867	CHEMBL1141982	CCCCNC(=O)OCCCCCOC(=O)NCCCC		Training	6.60206	302.22	0.944798	76.66	16	0	0	8	0	0.867	3.61964	-11.728	254.381	8.01285	5.78633	-5.04733	-4.61672	0.829234	-0.119346	3.86349
&10	CHEMBL182596	CHEMBL1141982	CCCCNC(=O)OCCCCCO		Training	5.85387	203.15	0.939434	58.56	10	0	0	10	0	0.9	1.53224	3.13602	230.603	9.47054	6.56045	-5.06854	-4.72714	0.682016	-0.160025	52.6274
&11	CHEMBL182696	CHEMBL1141982	CCCCNC(=O)OCCCCCCCCCCCCO		Training	6.52288	301.26	0.893101	58.56	17	0	0	17	0	0.941	4.63431	39.0672	285.815	7.57044	5.43811	-5.12291	-4.7951	0.173169	0.207959	4.56335
&12	CHEMBL183394	CHEMBL1141982	CCCCNC(=O)OCCCCCCCCCCCCCCO		Test	6.69897	329.29	0.8854	58.56	19	0	0	19	0	0.947	5.27773	50.2898	292.295	7.30174	6.13666	-5.12289	-4.80947	0.0565006	0.371848	3.48192
&13	CHEMBL184316	CHEMBL1141982	CCCCNC(=O)OCCCCCCCCCCCCCCCCO		Training	6.88606	357.32	0.879009	58.56	21	0	0	21	0	0.952	6.02675	58.3806	307.407	7.04584	6.20224	-5.12101	-4.82058	0.0168344	0.539882	2.77787
&14	CHEMBL184946	CHEMBL1141982	CCCCNC(=O)OCCCCCCCCCCCCOC(=O)NCCCC		Training	6.79588	400.33	0.907881	76.66	23	0	0	11.5	0	0.909	6.31132	27.0743	329.498	8.65403	5.16617	-5.15229	-4.81951	0.115799	0.334931	1.63558
&15	CHEMBL185000	CHEMBL1141982	CCCCNC(=O)OCCCCCCCCCCOC(=O)NCCCC		Training	6.79588	372.3	0.916188	76.66	21	0	0	10.5	0	0.9	5.67174	15.0074	316.935	8.68366	5.26049	-5.14659	-4.79833	0.315189	0.110062	2.22758
&16	CHEMBL185164	CHEMBL1141982	CCCCNC(=O)OCCCCCCCCCCCCCCOC(=O)NCCCC		Test	6.79588	428.36	0.900783	76.66	25	0	0	12.5	0	0.917	6.64659	34.513	330.445	8.44652	5.1764	-5.1518	-4.82712	0.0360952	0.564321	1.33667
&17	CHEMBL1995010	CHEMBL4819136	CC1=CC=C(C=C1)S(=O)(=O)SCC2=CC=CC=C2		Training	6.40927	278.04	1.02083	34.14	4	2	6	0.285714	0	0.143	3.68316	51.7959	334.178	9.70907	3.2017	-4.3733	-4.54335	0.0777092	-0.149104	1.41495
&18	CHEMBL2064404	CHEMBL2062461	C1CCN(CC1)CCC(=O)N2CCN(CC2)CCNC3=C4CCCCC4=NC5=CC=CC=C53		Training	7.77469	449.32	0.934679	51.71	8	5	14	0.275862	0	0.63	2.97505	132.412	285.564	8.00234	7.57109	-4.79196	-4.97837	0.000115824	0.354817	21.262
&19	CHEMBL2064464	CHEMBL2062461	CN(CCC(=O)N1CCN(CC1)CCNC2=C3CCCCC3=NC4=CC=CC=C42)C5CCCCC5		Test	9.42022	477.35	0.92633	51.71	9	5	14	0.310345	0	0.655	3.46742	149.628	303.551	8.44042	7.73122	-4.77411	-4.91823	2.35e-05	0.0598645	23.1518
&20	CHEMBL2064465	CHEMBL2062461	CCN(CCC(=O)N1CCN(CC1)CCNC2=C3CCCCC3=NC4=CC=CC=C42)C5CCCCC5		Training	8.42829	491.36	0.922553	51.71	10	5	14	0.344828	0	0.667	3.85854	155.692	323.019	9.02185	7.86887	-4.9434	-4.93275	2.87e-05	0.193133	16.7893
&21	CHEMBL2064466	CHEMBL2062461	CN(CCC(=O)N1CCN(CC1)CCNC2=C3CCCCC3=NC4=CC=CC=C42)C5=CC=CC=C5		Training	7.06803	471.3	0.928846	51.71	9	5	14	0.310345	0	0.448	3.26255	147.573	295.398	8.36709	7.7242	-5.11659	-4.81152	3.25e-05	-0.0637581	3.39487
&22	CHEMBL2064468	CHEMBL2062461	CN(CCCN1CCN(CC1)CCNC2=C3CCCCC3=NC4=CC=CC=C42)C5CCCCC5		Training	7.98716	463.37	0.910069	34.64	9	5	14	0.321429	0	0.69	4.23046	135.961	322.943	10.1772	8.72886	-4.63258	-5.03822	0.000154931	0.89473	20.3943
&23	CHEMBL2064470	CHEMBL2062461	CN(CCCN1CCN(CC1)CCNC2=C3CCCCC3=NC4=CC=CC=C42)C5=CC=CC=C5		Training	7.6073	457.32	0.912359	34.64	9	5	14	0.321429	0	0.483	4.14244	133.523	320.119	9.57815	8.51327	-4.7215	-4.92574	0.000143107	0.512212	3.14486
&24	CHEMBL208599	CHEMBL1150386	CCC1=CC2C[C@H](C1)C3=C(C4=C(C=C(C=C4)Cl)N=C3C2)N		Training	9.17393	298.12	0.970935	38.91	1	4	16	0.05	2	0.389	4.65601	150.504	342.058	10.2634	7.75403	-4.77608	-4.58557	0.00752559	0.384224	3.67594
&25	CHEMBL3326698	CHEMBL3352817	C1CCC2=NC3=CC=CC=C3C(=C2C1)NCCCCCNC(=O)C4=CC5=CC=CC=C5OC4=O		Training	7.46344	455.22	0.947543	84.23	9	5	14	0.310345	0	0.321	4.28374	198.523	384.454	10.613	6.33191	-4.87305	-4.5439	0.390219	0.0601678	1.01932
&26	CHEMBL3326699	CHEMBL3352817	COC1=CC2=C(C=C1)C=C(C(=O)O2)C(=O)NCCCCCNC3=C4CCCCC4=NC5=CC=CC=C53		Test	7.3536	485.23	0.957991	93.46	10	5	14	0.344828	0	0.345	4.58205	181.979	373.674	10.9817	6.2584	-4.86534	-4.61158	0.0409062	0.0236083	1.2344
&27	CHEMBL3326700	CHEMBL3352817	COC1=CC2=C(C=C1)OC(=O)C(=C2)C(=O)NCCCCCNC3=C4CCCCC4=NC5=CC=CC=C53		Test	7.4045	485.23	0.957991	93.46	10	5	14	0.344828	0	0.345	4.55198	181.432	372.892	11.1086	6.42855	-4.97611	-4.63052	0.244686	0.123791	1.20679
&28	CHEMBL3326701	CHEMBL3352817	CC1=CC2=C(C=C1)OC(=O)C(=C2)C(=O)NCCCCCNC3=C4CCCCC4=NC5=CC=CC=C53		Test	7.44612	469.24	0.942784	84.23	9	5	14	0.310345	0	0.345	4.72161	191.462	381.258	10.7907	6.024	-4.85216	-4.53974	0.329533	0.19169	0.909072
&29	CHEMBL3326702	CHEMBL3352817	COC1=C(C=C2C(=C1)C=C(C(=O)O2)C(=O)NCCCCCNC3=C4CCCCC4=NC5=CC=CC=C53)OC		Training	7.1549	515.24	0.967416	102.69	11	5	14	0.37931	0	0.367	4.06999	172.282	365.528	10.8397	6.58612	-4.90017	-4.64193	0.0317442	0.0451509	1.20942
&30	CHEMBL3326703	CHEMBL3352817	C1CCC2=NC3=CC=CC=C3C(=C2C1)NCCCCCNC(=O)C4=CC5=C(C=CC(=C5)OC(F)(F)F)OC4=O		Training	7.11862	539.2	1.02761	93.46	11	5	14	0.37931	0	0.345	6.08409	168.609	401.625	9.97412	5.12266	-4.85652	-4.58394	0.196379	0.322416	0.51322
&31	CHEMBL3326704	CHEMBL3352817	C1CCC2=NC3=CC=CC=C3C(=C2C1)NCCCCCCNC(=O)C4=CC5=CC=CC=C5OC4=O		Test	7.77728	469.24	0.942784	84.23	10	5	14	0.344828	0	0.345	4.43726	203.199	392.683	10.7937	6.28065	-4.92724	-4.5845	0.2672	0.110391	0.759587
&32	CHEMBL3326705	CHEMBL3352817	COC1=CC2=C(C=C1)C=C(C(=O)O2)C(=O)NCCCCCCNC3=C4CCCCC4=NC5=CC=CC=C53		Test	7.51004	499.25	0.953124	93.46	11	5	14	0.37931	0	0.367	4.69104	186.989	382.037	11.1759	6.11935	-4.9005	-4.64624	0.0237256	0.108553	1.00979
&33	CHEMBL3326706	CHEMBL3352817	COC1=CC2=C(C=C1)OC(=O)C(=C2)C(=O)NCCCCCCNC3=C4CCCCC4=NC5=CC=CC=C53		Test	7.61439	499.25	0.953124	93.46	11	5	14	0.37931	0	0.367	4.67163	186.402	381.982	11.3004	6.26956	-4.91984	-4.64428	0.153232	0.212459	0.989311
&34	CHEMBL3326707	CHEMBL3352817	CC1=CC2=C(C=C1)OC(=O)C(=C2)C(=O)NCCCCCCNC3=C4CCCCC4=NC5=CC=CC=C53		Test	7.52143	483.25	0.938325	84.23	10	5	14	0.344828	0	0.367	4.87285	196.277	390.608	11.0071	5.91766	-4.86353	-4.58526	0.215411	0.28075	0.696354
&35	CHEMBL3326708	CHEMBL3352817	COC1=C(C=C2C(=C1)C=C(C(=O)O2)C(=O)NCCCCCCNC3=C4CCCCC4=NC5=CC=CC=C53)OC		Test	7.25104	529.26	0.962483	102.69	12	5	14	0.413793	0	0.387	4.23124	176.987	375.688	11.1078	6.49786	-4.90004	-4.65148	0.0179844	0.105083	1.04393
&36	CHEMBL3326709	CHEMBL3352817	C1CCC2=NC3=CC=CC=C3C(=C2C1)NCCCCCCNC(=O)C4=CC5=C(C=CC(=C5)OC(F)(F)F)OC4=O		Test	7.22475	553.22	1.02069	93.46	12	5	14	0.413793	0	0.367	6.22055	174.069	407.884	10.2377	4.97435	-4.84778	-4.57664	0.120109	0.359363	0.367009
&37	CHEMBL3326710	CHEMBL3352817	C1CCC2=NC3=CC=CC=C3C(=C2C1)NCCCCCCCNC(=O)C4=CC5=CC=CC=C5OC4=O		Test	7.37469	483.25	0.938325	84.23	11	5	14	0.37931	0	0.367	4.73195	204.561	400.179	10.835	6.35635	-4.98248	-4.62684	0.0650799	0.292431	0.810846
&38	CHEMBL3326711	CHEMBL3352817	COC1=CC2=C(C=C1)C=C(C(=O)O2)C(=O)NCCCCCCCNC3=C4CCCCC4=NC5=CC=CC=C53		Test	7.25806	513.26	0.94855	93.46	12	5	14	0.413793	0	0.387	5.02369	189.624	394.444	11.1951	6.23553	-4.96157	-4.66181	0.00461803	0.23956	1.01905
&39	CHEMBL3327246	CHEMBL3352817	COC1=CC2=C(C=C1)OC(=O)C(=C2)C(=O)NCCCCCCCNC3=C4CCCCC4=NC5=CC=CC=C53		Test	7.29499	513.26	0.94855	93.46	12	5	14	0.413793	0	0.387	5.00867	188.761	395.049	11.3218	6.36711	-4.9711	-4.65224	0.033393	0.355665	1.00864
&40	CHEMBL3327247	CHEMBL3352817	CC1=CC2=C(C=C1)OC(=O)C(=C2)C(=O)NCCCCCCCNC3=C4CCCCC4=NC5=CC=CC=C53		Training	7.1798	497.27	0.934174	84.23	11	5	14	0.37931	0	0.387	5.20494	200.295	401.098	11.1391	6.04382	-4.8838	-4.62753	0.0498034	0.453562	0.705985
&41	CHEMBL3327248	CHEMBL3352817	COC1=C(C=C2C(=C1)C=C(C(=O)O2)C(=O)NCCCCCCCNC3=C4CCCCC4=NC5=CC=CC=C53)OC		Training	7.04048	543.27	0.957834	102.69	13	5	14	0.448276	0	0.406	4.6153	181.032	391.492	11.2574	6.50743	-4.97296	-4.67383	0.00348404	0.237603	1.05008
&42	CHEMBL3327249	CHEMBL3352817	C1CCC2=NC3=CC=CC=C3C(=C2C1)NCCCCCCCNC(=O)C4=CC5=C(C=CC(=C5)OC(F)(F)F)OC4=O		Training	7.10679	567.23	1.01417	93.46	13	5	14	0.448276	0	0.387	6.65612	176.472	419.743	10.4308	5.08035	-4.84235	-4.58478	0.0253977	0.485957	0.346322
&43	CHEMBL338755	CHEMBL1150386	CN(CCCNC1=C2CCCCC2=NC3=CC=CC=C31)CCCNC4=C5CCCCC5=NC6=CC=CC=C64		Test	9.26761	507.34	0.911491	53.08	10	6	14	0.3125	0	0.455	4.7356	152.298	383.87	10.774	8.22573	-4.7246	-5.12808	9.9e-05	1.18155	5.6699
&44	CHEMBL360055	CHEMBL1150386	CC[N+](CC)(CC)CCOC1=C(C(=CC=C1)OCC[N+](CC)(CC)CC)OCC[N+](CC)(CC)CC		Training	4.4318	510.46	0.888861	27.69	21	1	6	3.5	0	0.8	1.02301	69.6594	292.831	6.7884	5.02041	-5.27641	-4.9229	5.71e-06	-0.480436	13.7636
&45	CHEMBL362685	CHEMBL1141982	CCCCNC(=O)OCCCCCCCCCCCCCCCCOC(=O)NCCCC		Training	6.76955	456.39	0.894648	76.66	27	0	0	13.5	0	0.923	6.49728	44.2063	325.579	7.84738	5.59933	-5.15276	-4.8406	0.0105937	0.758266	1.10104
&46	CHEMBL366931	CHEMBL1141982	CCCCNC(=O)OCCOC(=O)NCCCC		Training	6.4437	260.17	0.970821	76.66	13	0	0	6.5	0	0.833	1.95925	-1.84293	203.974	7.68114	6.60632	-4.91245	-4.65023	0.653634	0.42605	8.91099
&47	CHEMBL369772	CHEMBL1141982	CCCCNC(=O)OCCO		Training	5.82391	161.11	0.98023	58.56	7	0	0	7	0	0.857	0.665915	-3.08809	225.805	11.3683	5.81682	-4.93675	-4.75056	0.831243	-0.0841602	51.7581
&48	CHEMBL397271	CHEMBL1141710	C1CCC2=NC3=CC=CC=C3C(=C2C1)NCCNC(=O)CC[C@@H](C(=O)NCCNC4=C5CCCCC5=NC6=CC=CC=C64)N		Training	8.20691	593.35	0.948605	134.06	14	6	14	0.411765	1	0.429	3.18281	175.961	304.406	8.79662	7.99355	-5.47861	-5.00127	0.232029	-0.0237675	6.46152
&49	CHEMBL425165	CHEMBL1141982	CCCCNC(=O)OCCCCCCCCOC(=O)NCCCC		Training	6.82391	344.27	0.92604	76.66	19	0	0	9.5	0	0.889	4.86895	8.4359	296.175	8.38571	5.27795	-5.1283	-4.72098	0.574413	-0.212347	5.43332
&50	CHEMBL445454	CHEMBL1150386	C1CCC2=NC3=CC=CC=C3C(=C2C1)NCCCN4CCN(CC4)CCCNC5=C6CCCCC6=NC7=CC=CC=C75		Training	9.86678	562.38	0.920527	56.32	10	7	14	0.263158	0	0.5	4.89752	157.125	363.682	10.7176	8.57031	-4.78882	-5.18841	5.7e-05	0.724963	3.30608
&51	CHEMBL451277	CHEMBL1150386	CC(=O)N(CCCCNC1=C2CCCCC2=NC3=CC=CC=C31)CCCNC4=C5CCCCC5=NC6=CC=CC=C64		Training	9.6517	549.35	0.919645	70.15	12	6	14	0.363636	0	0.457	4.22214	145.293	370.686	9.37325	7.54618	-4.83578	-4.78255	0.000217834	0.543684	3.33372
&52	CHEMBL451304	CHEMBL1141710	C1CCC2=NC3=CC=CC=C3C(=C2C1)NCCCCCNC(=O)[C@@H]4CCCN4CCNC5=C6CCCCC6=NC7=CC=CC=C75		Training	8.1707	604.39	0.927436	82.18	13	7	14	0.342105	1	0.5	5.34399	155.361	383.938	10.3112	8.22217	-4.82267	-4.79286	0.000502267	0.226973	1.49789
&53	CHEMBL464538	CHEMBL1150386	C[N+](C)(CC=C)C1=CC=C(C=C1)CCC(=O)CCC2=CC=C(C=C2)[N+](C)(C)CC=C.[Br-].[Br-]		Training	8	406.3	0.867926	17.07	12	2	6	0.8	0	0.37	1.95872	68.2488	285.79	5.01413	3.58705	-4.87762	-4.59181	5.52e-05	0.0982977	5.44363
&54	CHEMBL481	CHEMBL1150386	CCC1=C2CN3C(=CC4=C(C3=O)COC(=O)[C@@]4(CC)O)C2=NC5=C1C=C(C=C5)OC(=O)N6CCC(CC6)N7CCCCC7		Training	7.29671	586.28	0.994044	114.2	6	7	21	0.15	1	0.515	1.89466	207.884	319.565	8.10264	7.49543	-5.87748	-5.1025	0.915267	0.480549	47.809
&55	CHEMBL482512	CHEMBL1150386	C1CCC2=NC3=CC=CC=C3C(=C2C1)NCCCCNCCCSC4=C5CCCCC5=NC6=CC=CC=C64		Training	8.57316	524.3	0.929418	49.84	11	6	14	0.34375	0	0.455	6.80527	144.164	373.253	12.2048	8.49029	-5.19657	-5.08118	0.100283	1.27545	3.43893
&56	CHEMBL4845755	CHEMBL4819136	CC1=CC=C(C=C1)S(=O)(=O)SCC2=CC=C(C=C2)F		Test	6.48559	296.03	1.06319	34.14	4	2	6	0.285714	0	0.143	3.74906	61.7555	331.593	9.51579	3.78511	-4.41844	-4.63688	0.0239872	-0.0543192	1.61298
&57	CHEMBL4852721	CHEMBL4819136	CC1=CC=C(C=C1)S(=O)(=O)SCC2=CC=C(C=C2)C(C)(C)C		Training	6.80327	334.11	0.978214	34.14	5	2	6	0.357143	0	0.333	4.97477	58.6625	346.189	10.3216	3.88899	-4.68439	-4.67404	0.0301309	0.104612	1.08773
&58	CHEMBL4858117	CHEMBL4819136	CC1=CC=C(C=C1)S(=O)(=O)SCC2=CC=C(C=C2)C#N		Training	6.7812	303.04	1.02591	57.93	4	2	6	0.266667	0	0.133	3.36489	79.0256	334.474	9.14304	3.54504	-4.52001	-4.58155	0.0843719	-0.0252502	1.47246
&59	CHEMBL4860610	CHEMBL4819136	CC1=CC=C(C=C1)S(=O)(=O)SCC2=CC=C(C=C2)OC(F)(F)F		Training	6.7029	362.03	1.14329	43.37	6	2	6	0.428571	0	0.2	4.54879	64.9358	326.84	9.16524	3.17017	-4.60953	-4.36959	0.0176968	-0.17117	0.558234
&60	CHEMBL4863431	CHEMBL4819136	CC1=CC=C(C=C1)S(=O)(=O)SCC2=CC=C(C=C2)Cl		Training	6.14606	312	1.08492	34.14	4	2	6	0.285714	0	0.143	4.1104	61.1185	339.131	9.61296	3.44684	-4.42616	-4.69858	0.0489564	-0.156097	1.07034
&61	CHEMBL4867081	CHEMBL4819136	CC1=CC=C(C=C1)S(=O)(=O)SCC2=CC=C(C=C2)[N+](=O)[O-]		Training	6.59963	323.03	1.08287	77.28	5	2	6	0.333333	0	0.143	3.5366	79.59	353.7	9.59163	3.06603	-4.58365	-4.34541	0.279412	-0.104516	2.64778
&62	CHEMBL4868918	CHEMBL4819136	CC1=CC=C(C=C1)S(=O)(=O)SCC2=CC=C(C=C2)C(F)(F)F		Training	6.83003	346.03	1.12396	34.14	5	2	6	0.357143	0	0.2	4.22356	55.0639	318.531	8.48019	3.52138	-4.45127	-4.74123	0.107406	0.156063	0.918804
&63	CHEMBL4871975	CHEMBL4819136	CC1=CC=C(C=C1)S(=O)(=O)SCC2=CC=C(C=C2)C(C)C		Test	7.59176	320.09	0.987155	34.14	5	2	6	0.357143	0	0.294	4.51095	48.853	349.077	9.60119	3.48462	-4.4686	-4.69319	0.0412434	0.0317791	0.906344
&64	CHEMBL4875944	CHEMBL4819136	CC1=CC=C(C=C1)S(=O)(=O)SCC2=CC=C(C=C2)OC		Training	6.66015	308.05	1.03215	43.37	5	2	6	0.357143	0	0.2	3.7314	62.5515	354.035	9.74936	3.59301	-4.67757	-4.5869	0.0458991	-0.296751	0.88985
&65	CHEMBL489454	CHEMBL1150386	CN(CCCCNC1=C2CCCCC2=NC3=CC=CC=C31)CCCNC4=C5CCCCC5=NC6=CC=CC=C64		Test	10.9281	521.35	0.908433	53.08	11	6	14	0.34375	0	0.471	4.84278	150.014	385.955	10.5466	8.0978	-4.73373	-5.105	0.000229442	1.15906	4.82073
&66	CHEMBL490060	CHEMBL1150386	CCN(CCCCNC1=C2CCCCC2=NC3=CC=CC=C31)CCCNC4=C5CCCCC5=NC6=CC=CC=C64		Training	9.79048	535.37	0.90557	53.08	12	6	14	0.375	0	0.486	5.39978	150.705	398.397	11.1931	8.00724	-4.69826	-5.18218	2.36e-05	1.2956	5.20432
&67	CHEMBL490264	CHEMBL1150386	C1CCC2=NC3=CC=CC=C3C(=C2C1)NCCC4=CC(=CC=C4)CCNC5=C6CCCCC6=NC7=CC=CC=C75		Test	8.76498	526.31	0.905823	49.84	8	7	14	0.210526	0	0.333	5.67613	188.867	426.778	11.1284	7.51121	-4.82686	-4.67692	4.01e-05	0.995789	0.75843
&68	CHEMBL490660	CHEMBL1150386	C1CCC2=NC3=CC=CC=C3C(=C2C1)NCCC4=CC=C(C=C4)CCNC5=C6CCCCC6=NC7=CC=CC=C75		Training	8.78781	526.31	0.905823	49.84	8	7	14	0.210526	0	0.333	5.26981	187.681	424.035	10.8767	7.34265	-4.79195	-4.69016	1.31e-05	1.0555	0.319248
&69	CHEMBL495711	CHEMBL1141710	C1CCC2=NC3=CC=CC=C3C(=C2C1)NC(=O)CNC(=O)[C@H](CC4=CC=CC=C4)N		Training	5.71942	402.21	0.947185	97.11	8	4	14	0.333333	1	0.292	2.34974	161.822	308.478	9.53042	7.31201	-5.3402	-4.71081	0.072036	0.350091	20.9483
&70	CHEMBL495712	CHEMBL1141710	C1CCC2=NC3=CC=CC=C3C(=C2C1)NC(=O)CNC(=O)[C@H](CC4=CNC5=CC=CC=C54)N		Training	5.65482	441.22	0.961195	112.9	8	5	14	0.285714	1	0.269	2.48034	183.83	319.886	10.6699	7.57042	-5.41255	-4.81215	0.0774636	0.0960648	25.8006
&71	CHEMBL496126	CHEMBL1141710	CN[C@@H](CC1=CNC2=CC=CC=C21)C(=O)NCC(=O)NC3=C4CCCCC4=NC5=CC=CC=C53		Training	5.47756	455.23	0.955705	98.91	9	5	14	0.321429	1	0.296	3.1484	186.814	318.746	10.4429	7.46007	-5.66288	-4.88617	0.0487561	0.217871	15.0713
&72	CHEMBL496127	CHEMBL1141710	C1CCC2=NC3=CC=CC=C3C(=C2C1)NC(=O)CCNC(=O)[C@H](CC4=CNC5=CC=CC=C54)N		Training	4.46814	455.23	0.955705	112.9	9	5	14	0.321429	1	0.296	2.51725	175.607	310.947	9.96754	7.81739	-5.6817	-5.15865	0.590135	0.0354591	20.4043
&73	CHEMBL496946	CHEMBL1141710	C1CCC2=NC3=CC=CC=C3C(=C2C1)NC(=O)CNC(=O)[C@H](CC4=CC5=CC=CC=C5C=C4)N		Training	4.95117	452.22	0.942141	97.11	8	5	14	0.275862	1	0.25	2.95128	167.203	313.884	9.10477	7.14693	-5.36001	-4.76335	0.0240189	0.506098	4.18415
&74	CHEMBL499224	CHEMBL1150386	C1CCC2=NC3=CC=CC=C3C(=C2C1)NCCCCN(CCCNC4=C5CCCCC5=NC6=CC=CC=C64)CCO		Training	9.92409	551.36	0.918954	73.31	13	6	14	0.40625	0	0.486	4.64405	143.864	370.008	8.86022	7.7669	-5.25169	-5.3772	0.00299718	1.30111	3.67144
&75	CHEMBL501587	CHEMBL1150386	CC(=O)N(CCCCNC1=C2CCCCC2=NC3=CC=CC=C31)CCCSC4=C5CCCCC5=NC6=CC=CC=C64		Training	7.68027	566.31	0.936262	58.12	12	6	14	0.363636	0	0.457	6.51172	143.035	372.831	11.8406	7.79896	-4.96814	-4.78779	0.00347108	0.51722	1.59057
&76	CHEMBL502244	CHEMBL1141710	CC(C)(C)OC(=O)N[C@@H](CC1=CNC2=CC=CC=C21)C(=O)NCCNC3=C4CCCCC4=NC5=CC=CC=C53		Training	6.88606	527.29	0.951266	108.14	12	5	14	0.428571	1	0.387	4.58394	185.856	334.981	10.9254	6.76326	-5.15023	-4.6782	0.00283926	0.302566	3.74255
&77	CHEMBL504571	CHEMBL1141710	CC(C)(C)OC(=O)N[C@@H](CCC(=O)NCCNC1=C2CCCCC2=NC3=CC=CC=C31)C(=O)NCCNC4=C5CCCCC5=NC6=CC=CC=C64		Training	7.81248	693.4	0.953886	146.37	18	6	14	0.514286	1	0.475	5.17567	185.549	326.481	9.80132	7.51908	-5.02371	-4.7891	0.0103431	0.165694	2.11801
&78	CHEMBL507174	CHEMBL1150386	C=CCN(CCCCNC1=C2CCCCC2=NC3=CC=CC=C31)CCCNC4=C5CCCCC5=NC6=CC=CC=C64		Training	10.0721	547.37	0.903466	53.08	13	6	14	0.393939	0	0.444	5.36469	154.724	410.845	10.7199	7.57573	-4.70659	-4.98665	0.000295567	0.903821	3.70472
&79	CHEMBL507438	CHEMBL1150386	CC1=CC(=CC(=C1)CCNC2=C3CCCCC3=NC4=CC=CC=C42)CCNC5=C6CCCCC6=NC7=CC=CC=C75		Training	8.12784	540.33	0.90307	49.84	8	7	14	0.210526	0	0.351	6.47203	190.696	427.118	12.3367	7.56058	-4.88097	-4.69757	0.000175458	1.16484	0.817927
&80	CHEMBL508778	CHEMBL1141710	CC(C)(C)OC(=O)N[C@@H](CC1=CNC2=CC=CC=C21)C(=O)NCCC(=O)NC3=C4CCCCC4=NC5=CC=CC=C53		Training	5.09854	555.28	0.961103	125.21	13	5	14	0.448276	1	0.375	4.05177	184.945	327.526	10.4562	6.97461	-5.39288	-4.73212	0.017287	0.320404	3.95927
&81	CHEMBL521874	CHEMBL1141710	C1CCC2=NC3=CC=CC=C3C(=C2C1)NC(=O)CNC(=O)[C@@H]4CC5=CC=CC=C5CN4		Training	5.38405	414.21	0.955774	83.12	6	5	14	0.206897	1	0.32	2.58188	172.788	302.889	9.45469	7.52561	-4.94677	-4.51669	0.0275348	0.23578	6.14732
&82	CHEMBL521935	CHEMBL1150386	C1CCC2=NC3=CC=CC=C3C(=C2C1)NCCC4=NC(=CC=C4)CCNC5=C6CCCCC6=NC7=CC=CC=C75		Training	9.11464	527.3	0.917473	62.73	8	7	14	0.210526	0	0.343	4.04716	170.116	393.006	9.22586	7.0902	-4.98828	-4.77282	0.000205522	0.804694	2.18731
&83	CHEMBL522073	CHEMBL1141710	CN[C@@H](CC1=CC=CC=C1)C(=O)NCC(=O)NC2=C3CCCCC3=NC4=CC=CC=C42		Training	5.19928	416.22	0.941817	83.12	9	4	14	0.375	1	0.32	3.06884	161.996	299.759	9.27886	7.07985	-5.65708	-4.84019	0.0484094	0.223909	17.7724
&84	CHEMBL522286	CHEMBL1150386	C1CCC2=NC3=CC=CC=C3C(=C2C1)NCCC4=COC=C4CCNC5=C6CCCCC6=NC7=CC=CC=C75		Test	7.87713	516.29	0.925476	62.98	8	7	14	0.216216	0	0.353	4.48805	182.989	404.064	9.7001	6.95577	-4.9851	-4.65388	0.00110251	0.976935	1.37586
&85	CHEMBL525917	CHEMBL1141710	C1CCC2=NC3=CC=CC=C3C(=C2C1)NCCNC(=O)[C@H](CC4=CNC5=CC=CC=C54)N		Training	6.55284	427.24	0.943386	95.83	8	5	14	0.296296	1	0.308	2.845	179.858	307.144	10.1365	8.253	-5.475	-5.0717	0.105755	0.0525537	27.1492
&86	CHEMBL5266369	CHEMBL5233206	CC(=O)NC1=NC2=C(C(=N1)Cl)N=CN2C3[C@@H]([C@@H]([C@@H]([C@H](O3)C(=O)NCC4=CC=CC=C4)OC(=O)C)OC(=O)C)OC(=O)C		Test	4.50892	602.15	1.08948	189.93	13	4	9	0.481481	5	0.385	1.25072	165.93	299.698	6.42962	3.71244	-5.4985	-4.8034	0.914132	-0.146249	19.1527
&87	CHEMBL5271146	CHEMBL5233206	CC(=O)NC1=NC2=C(C(=N1)Cl)N=CN2C3[C@@H]([C@@H]4[C@H](O3)[C@H](C(=O)O4)O)OC(=O)C		Training	4.6258	411.06	1.18447	154.76	5	4	9	0.227273	5	0.467	-0.205055	205.442	319.824	6.55936	2.44693	-5.65105	-4.79255	0.969954	-0.00735168	23.0155
&88	CHEMBL5273719	CHEMBL5233206	CC(=O)NC1=NC2=C(C(=N1)Cl)N(C=N2)C3[C@@H]([C@@H]([C@@H]([C@H](O3)C(=O)NCC4=CC=CC=C4)OC(=O)C)OC(=O)C)OC(=O)C		Training	4.72769	602.15	1.08948	189.93	13	4	9	0.481481	5	0.385	1.31516	177.35	305.937	6.57114	3.46896	-5.36968	-4.78233	0.933929	-0.0762766	28.7858
&89	CHEMBL5279509	CHEMBL5233206	CC(=O)NC1=NC2=C(C(=N1)Cl)N(C=N2)C3[C@@H]([C@@H]([C@@H]([C@H](O3)C(=O)O)OC(=O)C)OC(=O)C)OC(=O)C		Training	4.4217	513.09	1.15074	198.13	10	3	9	0.47619	5	0.474	-0.415675	195.775	282.352	3.32493	2.80253	-5.35388	-4.84296	0.999479	-0.374684	36.7178
&90	CHEMBL5279849	CHEMBL5233206	CC(=O)NC1=NC2=C(C(=N1)Cl)N=CN2C3[C@@H]([C@H]([C@H](O3)CC(=O)NCC4=CC=CC=C4)OC(=O)C)OC(=O)C		Training	4.83033	544.15	1.08147	163.63	12	4	9	0.48	4	0.375	1.27195	164.351	298.204	6.66422	3.45594	-5.44475	-4.70402	0.976986	0.0501827	14.0655
&91	CHEMBL5281655	CHEMBL5233206	CC(=O)NC1=NC2=C(C(=N1)Cl)N=CN2C3[C@@H]([C@@H]([C@@H]([C@H](O3)C(=O)O)OC(=O)C)OC(=O)C)OC(=O)C		Training	4.57073	513.09	1.15074	198.13	10	3	9	0.47619	5	0.474	-0.380055	198.125	280.273	3.40244	2.53814	-5.39525	-4.80747	0.999568	-0.39589	22.7307
&92	CHEMBL5284808	CHEMBL5233206	CC(=O)NC1=NC(=C2C(=N1)N(C=N2)C3[C@@H]([C@H]([C@H](O3)CC(=O)NCC4=CC=CC=C4)OC(=O)C)OC(=O)C)NCC5=CC=CC=C5		Training	4.29645	615.24	1.01937	175.66	15	5	9	0.483871	4	0.323	2.26721	158.161	321.471	7.36803	5.30979	-5.65561	-4.94167	0.894923	0.0548382	15.4918
&93	CHEMBL636	CHEMBL5233206	CCN(C)C(=O)OC1=CC=CC(=C1)[C@H](C)N(C)C		Training	6.1549	250.17	0.922551	32.78	6	1	6	0.857143	1	0.5	1.36671	86.9673	263.604	11.0383	8.6923	-4.6386	-4.82876	0.0967516	0.0915683	58.5775
&94	CHEMBL659	CHEMBL3352817	CN1CC[C@@]23C=C[C@@H](C[C@@H]2OC4=C(C=CC(=C34)C1)OC)O		Training	7.20831	287.15	0.972783	41.93	1	4	16	0.05	3	0.529	0.79701	173.485	293.439	10.3136	8.28104	-4.31261	-4.68637	0.0365828	0.350089	73.4956
&95	CHEMBL95	CHEMBL1141710	C1CCC2=NC3=CC=CC=C3C(=C2C1)N		Test	7.4437	198.12	0.914909	38.91	0	3	14	0	0	0.308	2.43194	182.343	322.298	11.0786	8.83454	-4.67725	-4.60835	0.0678747	0.967901	33.5731

## Sheet: Q_T2_analysis_pKi
No.	Set_AD	PC1	PC2	PC3	T2	Q	AD_class
&1	Training	1.03069	-0.119557	-2.34032	1.82828	9.77759	in-class
&2	Training	3.91718	-1.19064	0.549587	2.64663	4.27168	in-class
&3	Training	1.46194	-0.600573	-2.53535	2.34319	15.8981	in-class
&4	Training	4.06979	-1.2802	0.985321	3.0736	4.26081	in-class
&7	Training	-3.7378	-3.38045	1.38494	4.81725	1.3877	in-class
&8	Training	-4.04291	-3.07978	0.813805	4.4235	3.44614	in-class
&9	Training	-4.30619	-2.42999	0.758464	4.05111	3.67123	in-class
&10	Training	-4.79443	-2.1077	0.0563798	4.2643	13.197	in-class
&11	Training	-3.27534	-3.76379	1.91398	5.38022	2.36728	in-class
&13	Training	-2.54219	-4.39161	2.99697	7.32659	6.25834	in-class
&14	Training	-2.20168	-3.62037	2.47463	5.05308	3.49631	in-class
&15	Training	-2.75405	-3.28479	2.04782	4.43768	2.0783	in-class
&17	Training	-0.997853	-1.22502	-4.13439	5.63389	2.46113	in-class
&18	Training	0.630769	-0.206797	0.215518	0.0815103	8.08689	in-class
&20	Training	1.20261	-0.305259	0.661133	0.36623	4.34638	in-class
&21	Training	0.775446	0.0736749	0.0393617	0.0911533	5.62556	in-class
&22	Training	2.11675	-1.17881	0.593084	1.03663	7.78992	in-class
&23	Training	1.92713	-0.948084	0.0123824	0.722936	3.78558	in-class
&24	Training	1.39548	-0.030362	-2.23633	1.81286	6.26078	in-class
&25	Training	1.41224	0.550146	-1.05629	0.693955	4.3571	in-class
&29	Training	1.55889	0.455514	-0.533875	0.488151	2.93655	in-class
&30	Training	1.64973	0.537052	-0.844779	0.67731	6.16573	in-class
&40	Training	2.37158	-0.0434177	-0.441565	0.898338	2.80455	in-class
&41	Training	2.059	0.28749	0.0159634	0.647763	3.27612	in-class
&42	Training	2.24578	0.163427	-0.506938	0.835273	7.96465	in-class
&44	Training	-2.4395	-1.41247	1.73584	2.17994	13.7573	in-class
&45	Training	-1.81722	-3.89586	3.43354	6.93683	5.93109	in-class
&46	Training	-4.18189	-2.1871	0.228472	3.52356	7.32628	in-class
&47	Training	-4.76638	-1.72526	-0.994828	4.24878	18.3533	in-class
&48	Training	0.734927	2.03015	2.196	2.32395	3.44264	in-class
&49	Training	-3.60844	-2.78765	1.47694	4.06769	2.0201	in-class
&50	Training	3.27367	-0.369045	1.22427	2.07983	4.31578	in-class
&51	Training	2.21191	-0.224155	0.406205	0.789189	1.51602	in-class
&52	Training	2.59424	0.172512	0.797532	1.20271	3.39874	in-class
&53	Training	-1.76702	-1.32992	-1.07858	1.15248	14.4889	in-class
&54	Training	0.389853	4.17819	2.34233	4.97751	14.3816	in-class
&55	Training	3.67427	-0.812492	1.52835	2.84821	4.62418	in-class
&57	Training	-0.265011	-1.63269	-2.57827	2.53549	2.7402	in-class
&58	Training	-0.933674	-0.611079	-3.58904	4.1212	2.45193	in-class
&59	Training	-1.33499	-0.507201	-4.09526	5.41915	7.20028	in-class
&60	Training	-0.838415	-0.833735	-3.86453	4.7816	4.98145	in-class
&61	Training	-1.3865	-0.0653422	-4.01622	5.19732	4.29851	in-class
&62	Training	-1.07285	-0.651544	-3.39518	3.76032	7.81415	in-class
&64	Training	-0.94512	-0.863259	-3.42191	3.83769	3.22107	in-class
&66	Training	3.74222	-0.966814	1.29232	2.77237	5.32681	in-class
&68	Training	3.80973	-0.408416	-0.382246	2.24	2.66974	in-class
&69	Training	0.407584	1.24035	-0.258839	0.334645	4.3396	in-class
&70	Training	0.788854	1.83169	0.0462609	0.72474	5.07907	in-class
&71	Training	1.0653	1.62039	0.72172	0.821821	5.21425	in-class
&72	Training	0.256789	2.39943	1.57867	1.85175	8.31518	in-class
&73	Training	1.10226	1.22675	0.0967543	0.467181	3.6577	in-class
&74	Training	2.91225	-0.00501334	2.69204	3.47056	8.52828	in-class
&75	Training	2.96157	-0.718385	0.473479	1.47314	1.68276	in-class
&76	Training	1.55956	0.802159	0.302756	0.511636	2.50466	in-class
&77	Training	1.70737	1.23078	1.88475	1.80098	6.792	in-class
&78	Training	3.36525	-0.822445	0.791177	2.00644	2.14622	in-class				MW	Dense	TPSA	nRot	nRing	MaxRing	Flex	nStereo	Fsp3	logP	mp	bp	pka_acidic	pka_basic	caco2	MDCK	PAMPA	logVDss	Fu
&79	Training	4.34667	-0.667609	-0.149145	2.90779	3.15448	in-class			MW	1	-0.0236798	0.464559	0.336602	0.762321	0.597074	-0.409673	0.228316	-0.224375	0.286619	0.642086	0.553955	-0.00546805	0.20006	-0.350405	-0.415601	-0.0931342	0.30908	-0.325191
&80	Training	1.3239	1.33939	0.958322	0.878445	3.1016	in-class			Dense	-0.0236798	1	0.504583	-0.367187	-0.0802679	-0.0591635	-0.317737	0.615565	-0.426964	-0.427818	0.11383	-0.103695	-0.401097	-0.69921	-0.034758	0.312913	0.509285	-0.484888	0.125419
&81	Training	0.78835	0.83354	-1.32245	0.755745	4.27003	in-class			TPSA	0.464559	0.504583	1	0.202661	0.182422	0.124557	-0.121407	0.778872	-0.104652	-0.39878	0.430975	-0.127271	-0.469188	-0.272534	-0.667984	-0.0838427	0.632297	-0.318218	0.143759
&82	Training	2.79337	0.233949	0.0147572	1.17383	2.30494	in-class			nRot	0.336602	-0.367187	0.202661	1	-0.251856	-0.419577	0.619853	-0.10283	0.658811	0.339928	-0.318712	-0.0580168	-0.274721	-0.0529767	-0.342152	-0.25551	0.0757291	0.00946928	-0.332017
&83	Training	0.368564	1.21518	0.51622	0.379223	6.1016	in-class			nRing	0.762321	-0.0802679	0.182422	-0.251856	1	0.925065	-0.715892	0.0998694	-0.52842	0.225749	0.850114	0.65747	0.378263	0.514464	-0.122027	-0.36101	-0.291329	0.518021	-0.143053
&85	Training	0.85547	1.62575	0.814474	0.808371	8.08859	in-class			MaxRing	0.597074	-0.0591635	0.124557	-0.419577	0.925065	1	-0.778366	0.109312	-0.588124	0.0896702	0.901292	0.551038	0.384844	0.553272	-0.0929364	-0.268112	-0.343667	0.43683	0.0220075
&87	Training	-3.7347	5.81118	-0.350488	8.47135	6.17401	in-class			Flex	-0.409673	-0.317737	-0.121407	0.619853	-0.715892	-0.778366	1	-0.217219	0.824461	0.141403	-0.688872	-0.42031	-0.249406	-0.150353	-0.109741	0.0234587	0.186699	-0.129166	-0.0328875
&88	Training	-3.13845	5.32732	1.08581	7.16768	3.59827	in-class			nStereo	0.228316	0.615565	0.778872	-0.10283	0.0998694	0.109312	-0.217219	1	-0.152419	-0.608837	0.396008	-0.234833	-0.550051	-0.329801	-0.453661	-0.0522389	0.630592	-0.321149	0.403698
&89	Training	-4.92169	6.26611	0.588982	11.1055	3.41641	borderline			Fsp3	-0.224375	-0.426964	-0.104652	0.658811	-0.52842	-0.588124	0.824461	-0.152419	1	0.0533056	-0.562983	-0.45549	-0.229535	0.0928324	-0.148725	-0.229338	0.250742	-0.0191691	0.154637
&90	Training	-2.98092	4.49793	0.668152	5.26761	3.11758	in-class			logP	0.286619	-0.427818	-0.39878	0.339928	0.225749	0.0896702	0.141403	-0.608837	0.0533056	1	-0.058228	0.680149	0.55719	0.260736	0.297137	-0.0545302	-0.589146	0.581091	-0.693266
&91	Training	-4.85729	6.15724	0.550916	10.7439	3.62549	in-class			mp	0.642086	0.11383	0.430975	-0.318712	0.850114	0.901292	-0.688872	0.396008	-0.562983	-0.058228	1	0.500499	0.174939	0.356909	-0.282203	-0.205427	-0.12352	0.314937	0.0727305
&92	Training	-1.7629	4.3838	2.3182	5.71528	3.14973	in-class			bp	0.553955	-0.103695	-0.127271	-0.0580168	0.65747	0.551038	-0.42031	-0.234833	-0.45549	0.680149	0.500499	1	0.515459	0.167385	0.243838	-0.0308486	-0.501388	0.574633	-0.527709
&93	Training	-1.34523	-1.04185	-1.59728	1.25067	23.1037	in-class			pka_acidic	-0.00546805	-0.401097	-0.469188	-0.274721	0.378263	0.384844	-0.249406	-0.550051	-0.229535	0.55719	0.174939	0.515459	1	0.593187	0.353362	-0.00850174	-0.553374	0.515794	-0.117566
&94	Training	-0.10826	1.23544	-2.56047	2.28454	33.837	borderline			pka_basic	0.20006	-0.69921	-0.272534	-0.0529767	0.514464	0.553272	-0.150353	-0.329801	0.0928324	0.260736	0.356909	0.167385	0.593187	1	-0.0277862	-0.479109	-0.443809	0.602135	0.151773
&5	Test	2.84341	-0.798925	0.200309	1.33784	1.87428	in-class			caco2	-0.350405	-0.034758	-0.667984	-0.342152	-0.122027	-0.0929364	-0.109741	-0.453661	-0.148725	0.297137	-0.282203	0.243838	0.353362	-0.0277862	1	0.392917	-0.479357	0.145582	-0.161
&6	Test	2.78464	-0.68655	0.172919	1.254	1.35204	in-class			MDCK	-0.415601	0.312913	-0.0838427	-0.25551	-0.36101	-0.268112	0.0234587	-0.0522389	-0.229338	-0.0545302	-0.205427	-0.0308486	-0.00850174	-0.479109	0.392917	1	-0.013839	-0.403089	-0.147728
&12	Test	-2.84904	-4.10819	2.48575	6.26678	3.99848	in-class			PAMPA	-0.0931342	0.509285	0.632297	0.0757291	-0.291329	-0.343667	0.186699	0.630592	0.250742	-0.589146	-0.12352	-0.501388	-0.553374	-0.443809	-0.479357	-0.013839	1	-0.449453	0.407097
&16	Test	-1.92369	-3.83664	2.91964	5.91624	4.9359	in-class			logVDss	0.30908	-0.484888	-0.318218	0.00946928	0.518021	0.43683	-0.129166	-0.321149	-0.0191691	0.581091	0.314937	0.574633	0.515794	0.602135	0.145582	-0.403089	-0.449453	1	-0.201062
&19	Test	0.759374	-0.217785	0.213419	0.108771	7.08176	in-class			Fu	-0.325191	0.125419	0.143759	-0.332017	-0.143053	0.0220075	-0.0328875	0.403698	0.154637	-0.693266	0.0727305	-0.527709	-0.117566	0.151773	-0.161	-0.147728	0.407097	-0.201062	1
&26	Test	1.69156	0.284159	-0.879536	0.677317	2.89514	in-class
&27	Test	1.57559	0.479218	-0.576407	0.514499	2.7066	in-class
&28	Test	1.57901	0.33082	-1.00065	0.697146	3.78626	in-class
&31	Test	1.69285	0.430308	-0.761014	0.638428	3.73188	in-class
&32	Test	1.87936	0.232657	-0.58245	0.640094	2.90161	in-class
&33	Test	1.85497	0.300119	-0.467717	0.596601	2.63981	in-class
&34	Test	1.8974	0.18387	-0.745334	0.712262	3.25075	in-class
&35	Test	1.75993	0.365242	-0.342103	0.522563	3.2179	in-class
&36	Test	1.85676	0.393792	-0.725393	0.703404	6.91704	in-class
&37	Test	2.14126	0.196791	-0.421991	0.745143	2.81767	in-class
&38	Test	2.14125	0.147108	-0.234953	0.704522	2.93405	in-class
&39	Test	2.22452	0.126502	-0.187175	0.751532	2.70175	in-class
&43	Test	3.4026	-0.728812	0.870619	2.05698	4.50007	in-class
&56	Test	-0.817993	-0.971037	-3.90236	4.9126	3.11135	in-class
&63	Test	-0.53336	-1.60208	-2.99484	3.25549	3.35519	in-class
&65	Test	3.34439	-0.771142	0.99534	2.08121	3.8481	in-class
&67	Test	3.89267	-0.451468	-0.364767	2.33825	2.47205	in-class
&84	Test	3.04121	0.124655	-0.245016	1.40028	3.09559	in-class
&86	Test	-3.17417	5.27832	1.30453	7.26265	3.13253	in-class
&95	Test	1.46194	-0.600573	-2.53535	2.34319	15.8981	in-class
A1	Studied comp	-0.700344	0.617882	-4.6017	6.59068	5.4316	in-class
A2	Studied comp	-0.305894	-0.424524	-2.4904	1.93574	5.09864	in-class
A3	Studied comp	-1.00163	0.704719	-2.72396	2.50163	3.17158	in-class
A4	Studied comp	-0.744239	0.409372	-2.50742	2.02789	5.1249	in-class
A5	Studied comp	0.524316	0.778916	-2.59569	2.20604	10.6107	in-class
A6	Studied comp	0.321883	1.33404	-2.83632	2.79907	11.3442	in-class
A7	Studied comp	0.555573	1.21469	-2.79708	2.70512	12.97	in-class
A8	Studied comp	-0.678173	1.92545	-2.60692	2.83483	6.21888	in-class
A9	Studied comp	-0.674521	0.284617	-3.04167	2.89926	6.547	in-class
A10	Studied comp	-0.456494	2.37663	-2.27374	2.66756	13.8035	in-class
A11	Studied comp	-1.17114	1.21253	-0.727106	0.642079	10.0418	in-class
A12	Studied comp	-3.48106	3.0671	0.334332	3.61092	12.9392	in-class
A13	Studied comp	-0.841027	-1.59958	-3.38159	4.06768	12.8038	in-class
A14	Studied comp	-1.00111	-1.55341	-3.35027	4.02009	14.838	in-class
A15	Studied comp	-1.77123	-0.537207	-3.75863	4.82234	13.9661	in-class
A16	Studied comp	-4.87066	-0.116877	-3.96061	8.31473	31.6636	borderline
A17	Studied comp	-2.50994	1.42322	-2.1917	2.78265	14.4016	in-class
A18	Studied comp	-1.24714	-0.267792	-3.05588	3.08796	8.02879	in-class
A19	Studied comp	-2.74187	-1.64133	-1.34376	2.1775	37.1014	borderline
A20	Studied comp	1.9753	-2.77976	0.336725	2.07024	6.08643	in-class
A21	Studied comp	-1.83381	2.04657	-3.47991	4.97566	22.9278	in-class
A22	Studied comp	-0.690058	0.334364	-3.12732	3.06904	8.77976	in-class
A23	Studied comp	-1.22028	1.50261	-3.74993	4.92724	25.664	in-class
A24	Studied comp	-2.71844	0.857774	-0.684957	1.38314	9.80359	in-class
A25	Studied comp	-0.463362	1.02325	-2.84643	2.69527	17.049	in-class
A26	Studied comp	-1.44172	2.31439	-3.60292	5.26915	32.2127	borderline
A27	Studied comp	-0.941557	1.66695	-4.00782	5.5444	36.1473	borderline
A28	Studied comp	-1.18569	3.50882	-3.88981	7.1319	82.0619	borderline
A29	Studied comp	-1.76034	3.32934	-4.71981	9.32858	82.3417	borderline
A30	Studied comp	-0.740445	3.62797	-3.44015	6.16076	75.3429	borderline
A31	Studied comp	-4.9733	4.48249	-5.14552	15.5279	70.031	out-of-class
A32	Studied comp	-3.27396	2.85864	-3.1632	6.1816	23.443	in-class
A33	Studied comp	-3.11395	4.73254	-2.29349	7.26125	30.9979	borderline
A34	Studied comp	-2.48989	5.31166	-4.41737	12.1729	126.961	out-of-class
A35	Studied comp	-0.295296	-0.0908447	-2.06085	1.30735	10.6523	in-class
A36	Studied comp	-1.42063	2.19723	-3.25409	4.43258	22.8476	in-class
A37	Studied comp	-0.392685	-0.045807	-2.17454	1.46275	9.37532	in-class
A38	Studied comp	-0.403626	2.08031	-3.09356	3.75168	40.8707	borderline
A39	Studied comp	-3.22661	2.8065	-3.97425	7.8422	11.6797	in-class
A40	Studied comp	-3.51574	3.3476	-3.50843	7.69844	14.9157	in-class
A41	Studied comp	-2.91227	2.01387	-1.88319	3.10724	8.50573	in-class
A42	Studied comp	-3.04387	2.44471	-2.1564	3.92151	8.95433	in-class
A43	Studied comp	-3.80338	2.72368	-3.11447	6.50541	10.2243	in-class
A44	Studied comp	-2.22616	1.72983	-2.89105	3.84616	8.34992	in-class
A45	Studied comp	-1.20485	2.43823	-2.78561	3.69706	9.75912	in-class
A46	Studied comp	-0.794861	1.07637	-2.22943	1.82515	14.925	in-class
A47	Studied comp	-0.748025	0.596968	-2.9908	2.87324	7.08311	in-class
A48	Studied comp	-0.576966	0.88797	-2.38074	1.92328	14.1291	in-class
A49	Studied comp	-2.06561	3.54305	-0.675571	3.13716	15.7002	in-class
A50	Studied comp	-0.547299	1.08077	-3.50016	3.99362	5.67098	in-class
A51	Studied comp	-0.913992	0.856858	-2.5708	2.27445	7.32427	in-class
A52	Studied comp	-3.40204	1.77503	-3.10454	5.25238	18.138	in-class
A53	Studied comp	-1.64707	2.41271	-2.42016	3.28272	16.3828	in-class
A54	Studied comp	-1.46241	2.1823	-2.17696	2.65757	13.3868	in-class
A55	Studied comp	-0.863866	1.18179	-2.40135	2.12935	8.62317	in-class
A56	Studied comp	-3.07108	2.38825	-3.27739	5.74911	11.851	in-class
A57	Studied comp	-2.60764	1.93197	-3.67916	5.83654	15.5254	in-class
A58	Studied comp	0.176076	2.45701	1.48885	1.81528	42.4041	borderline
A59	Studied comp	-0.657454	1.69612	2.31582	2.23823	39.858	borderline
A60	Studied comp	-0.943037	1.51035	-0.513832	0.642199	19.6416	in-class
A61	Studied comp	-1.1803	2.84617	1.87576	2.80297	39.6984	borderline
A62	Studied comp	-2.554	-2.08403	-2.65533	3.93604	11.0713	in-class
A63	Studied comp	-1.9186	1.40652	-2.77182	3.25976	15.063	in-class
A64	Studied comp	-1.81635	-1.18114	-2.90607	3.32509	9.7004	in-class
A65	Studied comp	-1.83413	-1.29957	-3.67611	4.93289	5.73614	in-class
A66	Studied comp	-6.77855	2.04918	-2.3907	9.38113	47.8622	borderline
A67	Studied comp	-3.2626	0.0620079	-2.92771	4.19701	13.0466	in-class
A68	Studied comp	-1.53516	-0.314728	-4.3047	6.01057	8.68388	in-class
A69	Studied comp	-2.39918	-1.08862	-3.38403	4.56706	4.69379	in-class
A70	Studied comp	-2.00788	-1.451	-1.90742	2.10475	14.8386	in-class
A71	Studied comp	-1.47887	0.928408	-1.14744	0.889056	18.0347	in-class
A72	Studied comp	0.33841	0.396419	-1.40655	0.648854	17.5351	in-class
A73	Studied comp	-1.61196	1.05225	-1.37788	1.17369	17.0156	in-class
A74	Studied comp	-1.44712	1.01415	-0.746172	0.675258	17.2374	in-class
A75	Studied comp	-1.56101	0.0744782	-1.83879	1.39358	16.7151	in-class
A76	Studied comp	-1.08267	-0.989751	-1.51093	1.05401	11.3356	in-class
A77	Studied comp	0.617048	-1.97971	-1.69474	1.66849	6.1995	in-class
A78	Studied comp	-2.52096	2.91505	-3.01953	5.32185	32.3703	borderline
A79	Studied comp	-1.0181	-2.19897	-0.618375	1.1808	5.22104	in-class
A80	Studied comp	-0.890942	1.33295	-3.42827	4.03021	15.2051	in-class
A81	Studied comp	-0.451598	-1.35916	-3.08458	3.27419	4.79617	in-class
A82	Studied comp	-1.88171	-3.09278	-0.606481	2.43975	4.85918	in-class
A83	Studied comp	-0.416194	1.96007	-2.43598	2.55499	32.8399	borderline
A84	Studied comp	-2.62722	1.89575	-2.82063	4.12714	42.1418	borderline
A85	Studied comp	-0.898283	-0.4863	-1.51855	0.86674	6.93428	in-class
A86	Studied comp	1.54502	1.53754	-2.19984	2.2738	7.20277	in-class

## Sheet: pKi_model_candidates
Numer	descriptors	R2_train	R2_test	RMSE_test	MAE_test	Q2_CV	RMSE_CV	max_VIF	min_tolerance	max_pvalue
1	Dense;nRot;nRing;caco2;logVDss	0.670255	0.880875	0.450329	0.30101	0.562921	0.935166	1.90541	0.52482	0.0271816
2	MW;Dense;caco2;logVDss	0.649963	0.872158	0.466515	0.299391	0.54863	0.951964	1.55316	0.64385	0.00143749
3	nRot;nRing;caco2;logVDss	0.633988	0.859602	0.488888	0.330432	0.518358	0.967346	1.66016	0.602352	0.000996617
4	Dense;nRing;caco2;logVDss	0.643614	0.854848	0.497097	0.320989	0.565599	0.937484	1.90158	0.525878	0.0251093
5	nRot;nRing;nStereo;caco2;logVDss	0.677968	0.847866	0.508912	0.34891	0.579333	0.915007	1.80123	0.555178	0.00721636
6	nRing;Fsp3;caco2;logVDss	0.688372	0.843097	0.516826	0.3484	0.587476	0.890413	2.38792	0.418774	0.00607183
7	Dense;nRing;Fsp3;caco2	0.682867	0.840921	0.520398	0.31455	0.625712	0.869876	2.42319	0.412679	0.0114169
8	MW;nStereo;caco2;logVDss	0.648951	0.840321	0.521378	0.34543	0.557761	0.93569	1.53634	0.650899	0.000651706
9	nRing;Flex;caco2;logVDss	0.652896	0.838083	0.525019	0.350265	0.519863	0.951111	4.13354	0.241923	0.0224979
10	nRing;Fsp3;caco2;logVDss;Fu	0.724869	0.834779	0.530348	0.35749	0.620338	0.86684	2.39323	0.417845	0.0168425
11	Dense;nRot;nRing;caco2	0.643921	0.833846	0.531844	0.347883	0.577502	0.929665	1.70197	0.587556	0.0243169
12	Dense;bp;caco2;logVDss	0.604548	0.830989	0.536398	0.38065	0.502085	0.989567	1.97332	0.506759	0.0207224
13	Dense;nRing;Fsp3;bp;caco2	0.703302	0.829243	0.53916	0.385604	0.645304	0.849264	2.49566	0.400696	0.0397196
14	TPSA;nRing;Fsp3;bp;caco2	0.717018	0.82901	0.539529	0.352941	0.648828	0.839822	2.30073	0.434644	0.0339999
15	MW;caco2;logVDss	0.57965	0.823929	0.547486	0.396475	0.480587	1.0087	1.31988	0.757643	0.00478147
16	MW;nRot;nRing;mp;caco2	0.705728	0.823324	0.548426	0.370128	0.634292	0.852896	8.77587	0.113949	0.00352242
17	nRing;logP;caco2;logVDss	0.609828	0.823115	0.54875	0.34875	0.513226	0.98595	1.91241	0.522902	0.0100838
18	Flex;Fsp3;bp;caco2;logVDss	0.631522	0.822295	0.55002	0.380626	0.505914	0.973894	3.69472	0.270656	0.0129418
19	Dense;nRing;Flex;caco2	0.668602	0.821815	0.550762	0.367047	0.609407	0.89154	3.54923	0.281751	0.00420283
20	nRing;nStereo;caco2;logVDss	0.637671	0.82108	0.551898	0.370658	0.565753	0.933788	1.6253	0.615272	0.00238567
21	TPSA;nRot;nRing;Fsp3;caco2	0.71506	0.819258	0.5547	0.349815	0.623495	0.868711	2.65891	0.376094	0.043996
22	MW;nStereo;Fsp3;caco2;logVDss	0.67714	0.818643	0.555643	0.387666	0.548263	0.938141	1.69357	0.59047	0.0211321
23	MW;nRot;nRing;caco2	0.663506	0.818439	0.555956	0.402271	0.576406	0.910192	8.18789	0.122132	1.74193e-05
24	Dense;nRing;Fsp3;caco2;Fu	0.718474	0.81423	0.562362	0.382496	0.66461	0.831315	2.50195	0.399688	0.0391711
25	MW;Dense;nRot;Fsp3;caco2	0.64557	0.813667	0.563214	0.339822	0.555218	0.94892	3.27612	0.30524	0.00695343
26	MW;Dense;nRot;Flex;caco2	0.631179	0.813525	0.563429	0.334302	0.537158	0.973802	5.7737	0.173199	0.0291744
27	nRot;Flex;nStereo;caco2;logVDss	0.59814	0.813103	0.564066	0.422907	0.471334	1.00863	2.02909	0.492831	0.0447773
28	MW;TPSA;caco2;logVDss	0.642732	0.810988	0.567249	0.420812	0.49437	1.02239	2.83639	0.352561	0.00365991
29	nRing;caco2;logVDss	0.567056	0.810608	0.567819	0.424427	0.473192	1.02117	1.36079	0.734869	0.0140936
30	TPSA;Flex;Fsp3;bp;logVDss	0.608613	0.810118	0.568553	0.408291	0.479352	1.02856	3.67066	0.272431	0.0318137
31	Dense;nRing;caco2	0.614793	0.808428	0.571077	0.341142	0.568046	0.946641	1.01609	0.984164	3.25435e-07
32	TPSA;nRot;nRing;Flex;caco2	0.701018	0.806504	0.573938	0.387541	0.590381	0.909366	4.09732	0.244062	0.0281862
33	Dense;Flex;mp;bp;logVDss	0.54962	0.806024	0.574649	0.400737	0.472008	1.03824	2.19567	0.455442	0.020246
34	TPSA;nRot;nRing;caco2	0.66668	0.805148	0.575945	0.36153	0.599705	0.909399	2.12763	0.470007	0.000840725
35	TPSA;nRing;Fsp3;caco2	0.696264	0.804997	0.576168	0.37839	0.625742	0.863104	2.22452	0.449535	0.00244183
36	nRing;nStereo;Fsp3;caco2	0.716648	0.804649	0.576682	0.382808	0.675789	0.81073	1.67329	0.597624	0.000218431
37	TPSA;nRing;Fsp3;caco2;Fu	0.735578	0.803074	0.579002	0.366519	0.671185	0.822466	2.22459	0.449521	0.00411084
38	TPSA;nRing;Fsp3;logP;caco2	0.72812	0.802321	0.580109	0.353031	0.665003	0.824832	2.30984	0.43293	0.020509
39	TPSA;nRot;mp;caco2;logVDss	0.582819	0.802245	0.580221	0.421974	0.378007	1.10487	3.2074	0.311779	0.0399067
40	Fsp3;mp;caco2;logVDss;Fu	0.601465	0.801624	0.58113	0.401074	0.433566	1.02934	2.47958	0.403293	0.0318458
41	nRing;Flex;Fsp3;caco2	0.671627	0.801522	0.58128	0.391355	0.607177	0.892015	4.83878	0.206664	0.0415736
42	MW;Dense;caco2	0.590273	0.801495	0.581319	0.36282	0.565115	0.949029	1.17626	0.850155	2.27684e-06
43	Dense;nRing;mp;caco2;logVDss	0.710193	0.800999	0.582045	0.47666	0.654012	0.842199	4.75085	0.210489	0.0176276
44	Fsp3;bp;caco2;logVDss	0.59388	0.797424	0.587249	0.428794	0.441679	1.01846	2.08489	0.479641	0.00520201
45	nRing;Fsp3;caco2	0.649793	0.796546	0.588521	0.388784	0.581408	0.916951	1.50677	0.663671	1.29718e-08
46	Dense;nRing;logP;caco2	0.655642	0.795686	0.589764	0.372459	0.61518	0.894782	1.44589	0.691617	0.00716477
47	nRing;Fsp3;bp;caco2	0.677858	0.795664	0.589795	0.418364	0.618102	0.877348	2.27419	0.439718	0.0202738
48	MW;Dense;TPSA;caco2	0.616854	0.792042	0.594999	0.348925	0.568591	0.947346	4.34196	0.230311	0.0375189
49	nStereo;Fsp3;mp;caco2;logVDss	0.607772	0.790736	0.596865	0.41442	0.459455	1.01328	2.67972	0.373174	0.0260905
50	Flex;Fsp3;caco2;logVDss;Fu	0.641334	0.788123	0.60058	0.438638	0.539386	0.955785	3.68842	0.271119	0.00106977
51	MW;Dense;nRot;logP;caco2	0.635801	0.787423	0.601571	0.368994	0.570742	0.941496	1.9078	0.524165	0.0314248
52	Dense;Flex;Fsp3;bp;caco2	0.629392	0.786953	0.602235	0.394776	0.5619	0.936161	4.05288	0.246738	0.00429808
53	nRing;nStereo;Fsp3;mp;caco2	0.736099	0.786429	0.602976	0.417013	0.693832	0.79349	5.87918	0.170092	0.0335742
54	Flex;nStereo;Fsp3;bp;logVDss	0.604633	0.786195	0.603306	0.419599	0.494333	1.01166	3.66994	0.272484	0.0103025
55	Dense;nRing;mp;caco2	0.683313	0.785996	0.603587	0.431159	0.638248	0.866082	4.60541	0.217136	0.000378504
56	Dense;nRing;Fsp3;mp;caco2	0.728703	0.785118	0.604824	0.443853	0.684899	0.807021	4.79561	0.208524	0.0323084
57	MW;TPSA;Fsp3;caco2;logVDss	0.674641	0.783176	0.607551	0.469608	0.458632	1.03804	2.96957	0.336749	0.01479
58	Dense;nRing;Flex;mp;caco2	0.72192	0.782847	0.608012	0.445387	0.691905	0.801487	5.65712	0.176769	0.0192778
59	TPSA;nRing;Flex;caco2	0.677459	0.782714	0.608197	0.399174	0.592523	0.902498	2.50555	0.399115	0.00161583
60	TPSA;nRing;caco2;logVDss	0.604625	0.780509	0.611276	0.471708	0.497262	1.01268	2.48686	0.402113	0.022311
61	Flex;nStereo;Fsp3;caco2;logVDss	0.620517	0.779991	0.611996	0.481268	0.519844	0.971445	3.31522	0.301639	0.00762593
62	MW;Fsp3;caco2;logVDss	0.631528	0.77999	0.611998	0.442419	0.490058	0.984087	1.52022	0.657799	0.00355703
63	nRing;Flex;caco2	0.623716	0.779218	0.61307	0.422708	0.544468	0.957585	2.30021	0.434742	1.47003e-07
64	nRing;Fsp3;logP;caco2	0.704139	0.77737	0.615632	0.407987	0.653569	0.841323	1.71204	0.584099	0.000972854
65	Flex;Fsp3;logP;caco2;logVDss	0.640701	0.776327	0.617072	0.437635	0.518992	0.970924	3.63127	0.275385	0.00183722
66	nRing;logP;bp;caco2;logVDss	0.63842	0.775077	0.618794	0.438202	0.534945	0.978404	3.83275	0.260909	0.0279196
67	TPSA;Flex;Fsp3;bp	0.579155	0.772169	0.622781	0.386109	0.504981	1.00235	3.29724	0.303284	0.00242896
68	nRot;nRing;mp;caco2;logVDss	0.698431	0.770175	0.6255	0.513255	0.626058	0.864811	4.7819	0.209122	0.0262455
69	nRing;Fsp3;caco2;Fu	0.698972	0.769027	0.627061	0.431915	0.636913	0.86348	1.51316	0.660869	0.00178206
70	TPSA;nRing;Fsp3;bp	0.654116	0.768975	0.627131	0.408167	0.610847	0.89443	2.1278	0.46997	0.0102364
71	nRot;Fsp3;bp;logVDss;Fu	0.538255	0.767823	0.628692	0.461537	0.452556	1.04229	3.37554	0.296249	0.0175008
72	nRot;nStereo;Fsp3;bp;logVDss	0.572211	0.765853	0.631354	0.445016	0.451459	1.04069	3.46578	0.288535	0.0415785
73	Flex;Fsp3;mp;bp;logVDss	0.554722	0.762897	0.635327	0.488672	0.45263	1.05781	4.02023	0.248742	0.00174393
74	Dense;Flex;Fsp3;mp;bp	0.548582	0.762067	0.636438	0.4139	0.460139	1.05361	4.02443	0.248482	0.00858231
75	logP;caco2;logVDss	0.5612	0.761862	0.636712	0.471025	0.441213	1.0386	1.60921	0.621421	0.0232956
76	nRing;Flex;nStereo;caco2	0.67674	0.759049	0.640462	0.477577	0.627015	0.872369	2.78379	0.359223	0.00174695
77	nRing;Fsp3;mp;bp;caco2	0.734201	0.758418	0.6413	0.459568	0.687448	0.803225	4.69686	0.212908	0.0152921
78	nRot;Fsp3;bp;logVDss	0.495327	0.757756	0.642178	0.504946	0.396823	1.09757	3.16812	0.315645	0.016523
79	TPSA;nRot;nRing;mp;caco2	0.68693	0.756313	0.644088	0.4558	0.619528	0.886306	6.02665	0.16593	0.0460341
80	Dense;caco2;logVDss	0.570351	0.755401	0.645292	0.507619	0.463348	1.02381	1.32174	0.75658	0.0106253
81	nStereo;bp;logVDss	0.530991	0.755294	0.645433	0.440811	0.424486	1.06375	1.52008	0.657858	0.0402893
82	MW;TPSA;nRot;Fsp3;bp	0.633723	0.754937	0.645904	0.421987	0.555463	0.950421	3.59591	0.278094	0.00484546
83	MW;Dense;nRot;mp;bp	0.58039	0.753016	0.648431	0.403234	0.524281	0.991064	4.78753	0.208876	0.000799277
84	MW;mp;caco2;logVDss	0.607023	0.752528	0.649071	0.502055	0.505497	0.980555	1.95619	0.511198	0.0371505
85	nRing;Fsp3;mp;caco2;logVDss	0.74137	0.752415	0.649219	0.543322	0.659345	0.829493	4.92631	0.202992	0.00577577
86	TPSA;bp;logVDss	0.534595	0.751823	0.649995	0.490352	0.431754	1.07331	1.57375	0.635426	0.00985419
87	nRot;nRing;nStereo;mp;caco2	0.667524	0.751308	0.650668	0.437775	0.593484	0.908057	5.93152	0.168591	0.022701
88	nRing;Flex;mp;caco2;logVDss	0.7216	0.751308	0.650668	0.550773	0.644304	0.844278	6.26462	0.159627	0.0201004
89	MW;nRot;nStereo;Fsp3;logVDss	0.615787	0.751019	0.651046	0.429411	0.521386	0.986629	3.50532	0.28528	0.00328155
90	Flex;Fsp3;bp;logVDss	0.480416	0.746858	0.656464	0.494357	0.394394	1.11513	3.6693	0.272532	0.0492158
91	nRot;nRing;caco2	0.552085	0.746576	0.65683	0.467833	0.479619	1.03019	1.32635	0.753947	5.67159e-05
92	Dense;bp;caco2	0.561652	0.74606	0.657498	0.479594	0.50638	1.00062	1.05902	0.944272	8.40502e-05
93	nStereo;caco2;logVDss	0.564566	0.745761	0.657884	0.52237	0.468117	1.02057	1.44396	0.692542	0.017448
94	Dense;Flex;Fsp3;logVDss;Fu	0.517392	0.7436	0.660675	0.490204	0.433714	1.08633	4.15822	0.240487	0.0386465
95	Flex;nStereo;Fsp3;logP;logVDss	0.596885	0.742814	0.661687	0.45772	0.492864	1.01408	3.61519	0.27661	0.0194281
96	Dense;Flex;Fsp3;caco2;Fu	0.568701	0.742505	0.662084	0.396478	0.488649	1.01962	4.2297	0.236423	0.00646524
97	nRing;nStereo;logVDss	0.567504	0.741648	0.663185	0.397304	0.48717	1.01689	1.62513	0.615334	0.00531394
98	MW;Dense;nRing;mp;bp	0.627101	0.740889	0.664158	0.452073	0.574458	0.928938	6.26459	0.159627	0.0477383
99	TPSA;Fsp3;mp;bp;caco2	0.57424	0.740216	0.66502	0.441513	0.437369	1.05214	2.45906	0.406659	0.0239586
100	MW;nStereo;logVDss	0.539627	0.739874	0.665458	0.450678	0.4331	1.06142	1.33704	0.747921	0.0198706
101	Dense;bp;logVDss	0.483964	0.739555	0.665865	0.465043	0.397071	1.11038	1.9718	0.507151	0.0288717
102	nRing;Fsp3;logP;mp;caco2	0.734771	0.738907	0.666693	0.471133	0.691973	0.800643	5.2225	0.191479	0.0141552
103	MW;nRot;nStereo;mp;logVDss	0.588772	0.737169	0.668909	0.525046	0.504933	0.99717	4.56112	0.219244	0.0345135
104	MW;nRing;Fsp3;mp;bp	0.664995	0.736521	0.669734	0.48337	0.610804	0.894735	5.92166	0.168872	0.000219501
105	Flex;nStereo;Fsp3;logVDss	0.560675	0.735182	0.671433	0.51409	0.468969	1.03892	3.29453	0.303533	0.0207756
106	TPSA;nRing;Fsp3;mp;caco2	0.726632	0.734354	0.672481	0.525918	0.656783	0.835189	5.40703	0.184944	0.0429049
107	Dense;Flex;mp;bp	0.495907	0.733809	0.673171	0.403697	0.44443	1.07437	2.19138	0.456334	0.0349596
108	nRing;Fsp3;mp;caco2;Fu	0.728159	0.733751	0.673244	0.483363	0.676743	0.821042	5.43395	0.184028	0.0347999
109	nRot;Flex;Fsp3;mp;bp	0.50634	0.733665	0.673353	0.42411	0.350738	1.13718	4.26656	0.234381	0.0195608
110	nRot;nRing;nStereo;caco2	0.639204	0.732047	0.675395	0.515716	0.571716	0.931903	1.78855	0.559111	0.00205499
111	mp;bp;logVDss	0.462433	0.731402	0.676208	0.536521	0.364447	1.11842	1.73366	0.576815	0.0122953
112	TPSA;Flex;Fsp3;logVDss;Fu	0.597196	0.731122	0.67656	0.538426	0.512359	1.00999	3.65423	0.273655	0.00152931
113	Fsp3;bp;logVDss	0.448306	0.72846	0.679901	0.51624	0.344956	1.14037	2.05793	0.485926	0.0325654
114	Dense;Flex;Fsp3;logP;caco2	0.624394	0.727667	0.680894	0.434069	0.55845	0.940591	3.82422	0.261491	0.0086852
115	nRing;nStereo;Fsp3;logVDss	0.597372	0.727643	0.680923	0.422939	0.501409	1.00824	2.22234	0.449975	0.0362692
116	Dense;nRing;mp;bp;logVDss	0.626677	0.724733	0.684551	0.543291	0.569282	0.941739	5.25539	0.190281	0.0498388
117	TPSA;nRing;Flex;mp;caco2	0.715941	0.724601	0.684716	0.545224	0.651194	0.846303	5.27923	0.189422	0.0422522
118	Dense;TPSA;nRing;mp;bp	0.64333	0.724539	0.684792	0.492195	0.600126	0.911848	5.11313	0.195575	0.0384051
119	TPSA;nRing;Fsp3;mp;bp	0.69142	0.724486	0.684859	0.509988	0.653543	0.848566	5.38279	0.185777	0.00709995
120	Dense;Flex;logP;caco2	0.574678	0.724298	0.685092	0.416769	0.523366	0.987831	1.38159	0.723804	0.00308955
121	MW;nRot;Fsp3;bp;caco2	0.599228	0.723534	0.68604	0.439805	0.465853	1.03186	3.26744	0.30605	0.00360497
122	nRot;Flex;Fsp3;logVDss;Fu	0.544283	0.721289	0.68882	0.555062	0.482143	1.02641	5.12805	0.195006	0.00489584
123	Dense;Flex;caco2;Fu	0.515279	0.720495	0.689801	0.418339	0.46207	1.05512	1.17515	0.850955	0.021684
124	MW;TPSA;Fsp3;bp	0.582623	0.719487	0.691044	0.459103	0.505261	1.00467	2.56657	0.389625	0.0317782
125	Dense;nRing;logVDss;Fu	0.484756	0.719216	0.691377	0.453013	0.396323	1.10999	1.84779	0.541186	0.048432
126	nRot;nRing;Fsp3;logVDss;Fu	0.554755	0.719152	0.691456	0.506687	0.490499	1.0141	3.61882	0.276333	0.00304147
127	Dense;TPSA;bp	0.515814	0.717259	0.693782	0.405038	0.456834	1.05748	1.417	0.705718	0.00762257
128	MW;nRing;Fsp3;logVDss;Fu	0.55235	0.713809	0.698002	0.432816	0.489895	1.01648	6.24146	0.160219	0.0408499
129	MW;nRot;nRing;mp;bp	0.608857	0.71339	0.698513	0.481896	0.551712	0.954776	9.51626	0.105083	0.00404406
130	Dense;nRing;mp;bp	0.603363	0.713367	0.698541	0.44942	0.564779	0.950655	5.05827	0.197696	0.00391291
131	MW;nRot;nStereo;Fsp3;caco2	0.669028	0.712911	0.699097	0.471013	0.618984	0.876663	3.29779	0.303233	0.000142135
132	Flex;nStereo;Fsp3;bp;caco2	0.61235	0.712879	0.699136	0.49958	0.526241	0.963961	3.36026	0.297596	0.00512774
133	TPSA;nRing;Fsp3;Fu	0.65682	0.712833	0.699191	0.462579	0.628971	0.879251	1.43321	0.697735	0.00771075
134	MW;TPSA;logVDss	0.592759	0.712574	0.699507	0.544535	0.480707	1.04135	1.8691	0.535017	0.00397277
135	TPSA;Flex;Fsp3;logP;logVDss	0.608135	0.712556	0.699528	0.511156	0.499965	1.01372	3.61455	0.276659	0.021947
136	nRing;nStereo;mp;logVDss	0.627619	0.712507	0.699588	0.531696	0.560266	0.946077	5.50001	0.181818	0.00459032
137	Dense;logP;mp;caco2	0.568642	0.712163	0.700006	0.459089	0.505295	1.00004	1.37216	0.728776	0.00509701
138	Dense;nRot;logVDss;Fu	0.490891	0.711158	0.701227	0.481408	0.42513	1.08401	1.60177	0.624311	0.0288542
139	Dense;mp;caco2;Fu	0.529849	0.710678	0.70181	0.468582	0.475795	1.03783	1.09785	0.910872	0.0192309
140	TPSA;Fsp3;bp	0.514694	0.710207	0.702381	0.435864	0.429448	1.07468	1.34308	0.744556	0.00829479
141	nRing;Fsp3;mp;caco2	0.708404	0.709631	0.703079	0.556032	0.650548	0.848623	4.6547	0.214837	0.000587465
142	Flex;Fsp3;bp;caco2	0.559931	0.708982	0.703864	0.48947	0.462822	1.03728	3.29605	0.303394	0.00524138
143	Flex;Fsp3;caco2;logVDss	0.575499	0.707883	0.705191	0.582979	0.453456	1.02672	3.17906	0.314559	0.0260561
144	nRing;Flex;mp;caco2	0.696877	0.707761	0.705339	0.544341	0.660063	0.841549	4.49175	0.222631	0.000187974
145	TPSA;nRing;Fsp3;logP	0.659724	0.707062	0.706181	0.461304	0.615082	0.890988	1.64501	0.607901	0.00568422
146	nRing;nStereo;mp;caco2	0.632487	0.705767	0.707741	0.485961	0.560271	0.943371	5.52931	0.180854	0.0045383
147	TPSA;nRot;mp;caco2	0.503916	0.704323	0.709476	0.455205	0.402488	1.08759	2.18334	0.458013	0.00469401
148	TPSA;nRot;nRing	0.603794	0.703046	0.711007	0.471147	0.574837	0.94922	1.16744	0.856578	0.000749638
149	Dense;mp;caco2	0.488159	0.701555	0.712789	0.442834	0.430399	1.07358	1.09642	0.912058	0.00532371
150	Flex;Fsp3;logVDss;Fu	0.483774	0.70088	0.713594	0.582377	0.406667	1.10596	3.65386	0.273683	0.00496074
151	Dense;nRot;Fsp3;bp;Fu	0.558962	0.699853	0.714818	0.500519	0.490839	1.01473	3.63911	0.274793	0.0441759
152	TPSA;Fsp3;mp;caco2;Fu	0.558628	0.698144	0.716851	0.45739	0.443226	1.04947	2.23073	0.448285	0.00341604
153	nRing;mp;caco2;logVDss	0.674037	0.698026	0.716991	0.600177	0.61124	0.884964	4.70363	0.212602	7.058e-05
154	MW;TPSA;caco2	0.576076	0.6975	0.717615	0.484264	0.538307	0.976578	2.12917	0.469667	0.0172962
155	nRing;nStereo;Fsp3;mp;bp	0.639774	0.697112	0.718075	0.457162	0.575167	0.931471	5.7776	0.173082	0.0234121
156	Dense;nRot;logP;logVDss	0.52477	0.697076	0.718118	0.442056	0.435486	1.0688	1.88982	0.529151	0.0469822
157	Dense;nRot;Fsp3;bp	0.52992	0.695599	0.719867	0.52955	0.441279	1.06565	3.32086	0.301127	0.00523505
158	TPSA;nRing;logVDss	0.571291	0.695367	0.72014	0.561601	0.501014	1.01647	1.69798	0.588937	0.0127996
159	nRot;nRing;nStereo;Fsp3;bp	0.625738	0.694863	0.720737	0.506307	0.554768	0.944467	3.01683	0.331473	0.0201204
160	MW;nRot;nStereo;Fsp3;bp	0.620357	0.694605	0.72104	0.497232	0.54325	0.953311	3.3217	0.301051	0.00216516
161	nRing;logP;caco2	0.567659	0.692903	0.723047	0.478313	0.510039	1.00725	1.15279	0.86746	3.76942e-05
162	TPSA;Fsp3;logP;mp;caco2	0.577775	0.692311	0.723744	0.449403	0.440156	1.04383	2.44143	0.409597	0.0190456
163	MW;nRot;Fsp3;logVDss;Fu	0.532423	0.691593	0.724588	0.561131	0.462428	1.04143	5.10173	0.196012	0.00726802
164	nRot;nRing;Fsp3;mp;bp	0.655867	0.691126	0.725136	0.548289	0.584907	0.923674	4.71545	0.212069	0.000546823
165	nRing;nStereo;logP;caco2	0.612239	0.690846	0.725465	0.506329	0.55209	0.959061	2.04935	0.48796	0.0276462
166	nRot;nRing;Fsp3;bp	0.481139	0.690499	0.725872	0.496836	0.406025	1.10116	2.69765	0.370694	0.0220555
167	nRot;Flex;Fsp3;bp;Fu	0.532553	0.690292	0.726114	0.475274	0.444458	1.04922	4.87697	0.205045	0.00667277
168	TPSA;nRing;logP	0.60091	0.689917	0.726554	0.434273	0.560566	0.959295	1.32707	0.753541	0.000968522
169	nRot;nRing;Fsp3;bp;Fu	0.55529	0.68947	0.727077	0.501992	0.495836	1.00792	3.08004	0.324672	0.00291681
170	TPSA;nRing;logP;mp;caco2	0.659864	0.688142	0.72863	0.534077	0.591122	0.920142	5.51994	0.181161	0.0487035
171	nRot;nRing;mp;caco2	0.632328	0.688026	0.728765	0.528703	0.558081	0.94841	4.72615	0.211589	0.00460885
172	Dense;Flex;caco2	0.474008	0.685341	0.731896	0.438717	0.422429	1.08628	1.17361	0.852073	0.0144733
173	MW;nRing;Fsp3;bp;Fu	0.569688	0.683353	0.734204	0.515852	0.515406	0.991242	4.59409	0.217671	0.00969128
174	nRing;Fsp3;logVDss;Fu	0.46392	0.683264	0.734307	0.554929	0.359411	1.13647	2.06352	0.484609	0.0301959
175	MW;TPSA;nRot;Fsp3;caco2	0.643352	0.681273	0.736611	0.556612	0.558728	0.943674	3.11704	0.320817	0.0170546
176	MW;nRing;Fsp3;bp	0.518027	0.681098	0.736814	0.514605	0.448393	1.05855	3.67088	0.272414	0.000224065
177	nRing;nStereo;caco2	0.58196	0.679651	0.738482	0.502613	0.519754	0.989361	1.31138	0.762557	0.00156838
178	TPSA;Flex;Fsp3;mp;Fu	0.540598	0.676925	0.741618	0.42189	0.497815	1.02008	4.45896	0.224268	0.0140814
179	Flex;Fsp3;logP;logVDss	0.536633	0.676878	0.741672	0.561058	0.438709	1.07703	3.61384	0.276714	0.0125598
180	Dense;Flex;Fsp3;bp	0.49671	0.676481	0.742128	0.538962	0.440433	1.0869	3.99517	0.250302	0.0194491
181	Dense;logVDss;Fu	0.451763	0.675322	0.743456	0.580732	0.356383	1.13695	1.33473	0.749213	0.0438862
182	MW;TPSA;Fsp3;caco2	0.609917	0.673502	0.745537	0.544287	0.563172	0.93872	2.27536	0.439491	0.0205273
183	MW;nStereo;Fsp3;mp;caco2	0.616705	0.671707	0.747584	0.563788	0.550544	0.950271	2.73659	0.365418	0.0232259
184	nRot;Fsp3;bp	0.437218	0.670853	0.748555	0.518954	0.359169	1.14079	2.60136	0.384414	0.00211319
185	nRot;nRing;nStereo;Fsp3;logP	0.630997	0.670828	0.748583	0.454208	0.566755	0.93694	2.52415	0.396173	0.00858853
186	MW;nRot;Fsp3;bp;Fu	0.514515	0.670727	0.748699	0.482394	0.445392	1.05664	4.79902	0.208376	0.0260245
187	MW;TPSA;nRing	0.566553	0.670415	0.749053	0.522291	0.497739	1.02906	3.37769	0.29606	0.0401684
188	MW;TPSA;nRot;Fsp3;logVDss	0.623202	0.670169	0.749332	0.592547	0.456376	1.05379	3.22484	0.310093	0.0478866
189	TPSA;nRot;Flex;logVDss	0.531354	0.669603	0.749975	0.62733	0.421977	1.09663	2.05597	0.486389	0.0319014
190	nRing;logP;mp;caco2	0.638403	0.66778	0.752042	0.537301	0.581299	0.929054	4.86159	0.205694	0.00255359
191	MW;Dense;nRot;Fsp3;logP	0.604394	0.667771	0.752051	0.436375	0.553554	0.957924	3.50061	0.285664	0.00415713
192	MW;nRot;Fsp3;mp;bp	0.537334	0.665948	0.754112	0.489082	0.441309	1.07551	5.02836	0.198872	0.000879956
193	TPSA;nRing;Fsp3	0.616893	0.665076	0.755096	0.562742	0.57523	0.932519	1.42585	0.701336	0.000230484
194	TPSA;nRing;Fu	0.556477	0.663968	0.756344	0.452877	0.516247	1.00886	1.06635	0.937777	0.0462835
195	nRing;caco2;Fu	0.462666	0.663119	0.757299	0.498992	0.355395	1.14935	1.03633	0.964948	0.0384601
196	Dense;nRot;Flex;Fsp3;logP	0.595515	0.662772	0.757689	0.457384	0.530985	0.975741	4.42241	0.226121	0.0174312
197	Flex;Fsp3;mp;bp	0.452658	0.662648	0.757827	0.502158	0.331628	1.1738	4.0029	0.249819	0.0152845
198	nRot;nRing;nStereo;Fsp3;Fu	0.613509	0.662303	0.758215	0.478057	0.527358	0.978736	3.68312	0.271509	0.0214176
199	MW;TPSA;nRot;nStereo;Fsp3	0.614553	0.661727	0.758861	0.525229	0.543457	0.963096	4.38655	0.22797	0.0302278
200	nRot;Fsp3;logP;bp	0.497626	0.661727	0.758862	0.434633	0.412396	1.09205	3.51116	0.284806	0.00871315
201	nRot;Fsp3;bp;Fu	0.475123	0.660698	0.760015	0.506117	0.404656	1.09629	2.84445	0.351562	0.0339376
202	MW;nRot;Fsp3;logP;caco2	0.647607	0.660517	0.760217	0.490507	0.564357	0.945035	3.70572	0.269853	7.98809e-05
203	MW;nRot;Flex;nStereo;caco2	0.596579	0.66046	0.760282	0.515003	0.533111	0.976414	5.73032	0.17451	0.0127625
204	Fsp3;bp;caco2	0.503413	0.66005	0.76074	0.546937	0.398218	1.09434	1.32373	0.755442	0.000126906
205	MW;Flex;Fsp3;bp	0.439259	0.659224	0.761664	0.571279	0.321526	1.17452	3.75809	0.266093	0.0375971
206	MW;nRing;nStereo;Fsp3;logP	0.614963	0.658379	0.762607	0.476026	0.541635	0.963826	3.69354	0.270743	0.0403023
207	MW;Fsp3;bp;caco2	0.542029	0.657668	0.763401	0.53312	0.443983	1.06264	2.21471	0.451527	0.0223035
208	TPSA;nRing;nStereo	0.560858	0.656725	0.764451	0.438569	0.501513	1.01547	2.89086	0.345918	0.0315733
209	nRot;nStereo;Fsp3;bp	0.529471	0.656479	0.764725	0.534433	0.429262	1.06513	2.9988	0.333467	0.0087451
210	MW;Dense;nRing;logP;mp	0.625396	0.656476	0.764728	0.547622	0.584948	0.922608	5.86464	0.170513	0.0233635
211	TPSA;nRing;Flex	0.602796	0.656035	0.765219	0.542276	0.549133	0.961476	2.13442	0.468511	0.000819254
212	Flex;nStereo;Fsp3;bp	0.561458	0.655932	0.765334	0.582367	0.470679	1.02584	3.29984	0.303045	0.000728111
213	nRing;Fsp3;mp;bp;logVDss	0.62168	0.65498	0.766392	0.639742	0.548695	0.971184	5.2669	0.189865	0.0460197
214	Dense;nRot;nRing;Fsp3;Fu	0.554038	0.654846	0.766541	0.457641	0.481276	1.03229	4.05192	0.246797	0.00321663
215	Dense;nRing;logVDss	0.452685	0.653986	0.767495	0.575352	0.371478	1.13801	1.82901	0.546745	0.0411148
216	nRing;logP;bp;caco2	0.604306	0.653973	0.76751	0.494854	0.548544	0.974153	3.78278	0.264356	0.0168354
217	nRot;Fsp3;logP;logVDss	0.507222	0.653476	0.76806	0.565627	0.392457	1.10688	2.25026	0.444394	0.0461631
218	TPSA;nRing;Fsp3;logP;mp	0.680678	0.653475	0.768062	0.571996	0.642524	0.862972	5.75719	0.173696	0.0445346
219	Dense;nRot;nRing;logP;mp	0.624697	0.652238	0.769431	0.54683	0.584225	0.923466	5.12198	0.195237	0.0217325
220	MW;Dense;nRot;logP	0.537461	0.651559	0.770182	0.415601	0.49327	1.02494	1.41849	0.704974	0.0170413
221	Dense;nRot;nRing;logP	0.543961	0.651301	0.770468	0.429892	0.494362	1.02207	1.41478	0.706822	0.0201822
222	Dense;TPSA;Flex;logP	0.534012	0.650769	0.771055	0.438213	0.484948	1.03714	1.70053	0.588052	0.0264915
223	nStereo;Fsp3;bp;caco2	0.536309	0.65067	0.771164	0.56073	0.439699	1.05023	1.59375	0.627449	0.0354942
224	nRot;Fsp3;logVDss;Fu	0.476245	0.649091	0.772905	0.646462	0.399905	1.10237	2.73301	0.365897	0.00863496
225	MW;nRing;Fsp3;logP	0.577099	0.648755	0.773275	0.470995	0.532549	0.977209	3.43424	0.291185	0.000674134
226	TPSA;logP;logVDss	0.523563	0.648294	0.773782	0.608574	0.399713	1.09397	1.6366	0.611022	0.0235646
227	MW;Dense;nRot;Fsp3;Fu	0.546645	0.646849	0.77537	0.472609	0.487669	1.02742	4.56275	0.219166	0.00026925
228	MW;Dense;nRot;logP;mp	0.592609	0.646232	0.776047	0.512943	0.557013	0.962055	4.55473	0.219552	0.00451855
229	MW;nRing;Flex;mp;bp	0.599169	0.643798	0.778712	0.597228	0.544865	0.967755	7.22381	0.138431	0.00738457
230	MW;Dense;nRing;logP	0.545648	0.643279	0.779279	0.447403	0.491062	1.02201	2.46684	0.405377	0.0176037
231	Dense;caco2;Fu	0.461719	0.643075	0.779502	0.471909	0.419873	1.0879	1.03385	0.96726	0.034563
232	MW;nStereo;caco2	0.551388	0.642431	0.780205	0.544955	0.508837	0.999558	1.42901	0.699784	4.8137e-05
233	MW;Dense;nRot;nStereo;mp	0.533921	0.64183	0.78086	0.48825	0.459682	1.05787	5.24706	0.190583	0.0406748
234	Dense;logP;caco2	0.512862	0.641349	0.781385	0.457465	0.446215	1.04934	1.36713	0.731457	0.00246606
235	MW;nRot;nStereo;Fsp3;logP	0.626567	0.641059	0.7817	0.475831	0.564694	0.93968	3.39117	0.294884	0.00122551
236	MW;TPSA;nRot;Fsp3;logP	0.647789	0.640936	0.781835	0.559621	0.567327	0.943725	3.98522	0.250927	0.00124425
237	Dense;TPSA;Flex;Fsp3;Fu	0.506836	0.640792	0.781991	0.489375	0.431596	1.0858	4.2775	0.233782	0.0427117
238	MW;nStereo;Fsp3;caco2	0.584316	0.639715	0.783162	0.553833	0.545734	0.958754	1.678	0.595948	0.0265872
239	TPSA;Fsp3;mp;caco2	0.461941	0.638542	0.784436	0.485788	0.308052	1.14754	2.22745	0.448944	0.01019
240	nRot;nRing;Fsp3;logP	0.579884	0.638491	0.784491	0.477452	0.5375	0.974889	2.33297	0.428638	0.000174685
241	Dense;nRot;Flex;Fsp3;Fu	0.495755	0.638189	0.784819	0.453679	0.380993	1.1182	5.60093	0.178542	0.00231654
242	TPSA;nRing;logP;mp	0.637817	0.636968	0.786143	0.587383	0.602884	0.911074	5.50721	0.18158	0.012353
243	nRing;nStereo;Fsp3;mp	0.60942	0.636229	0.786942	0.541834	0.541009	0.968225	5.7193	0.174847	0.0154978
244	MW;nRot;mp;bp;logVDss	0.509874	0.635962	0.787231	0.656524	0.429495	1.07198	4.43177	0.225644	0.0399696
245	Fsp3;logP;mp;caco2	0.539597	0.635216	0.788037	0.537751	0.418209	1.06921	1.81832	0.549959	0.00389135
246	TPSA;nRot;nRing;mp	0.63223	0.631956	0.79155	0.628714	0.597108	0.920977	5.95595	0.167899	0.0283923
247	TPSA;Fsp3;mp;Fu	0.494856	0.62995	0.793705	0.442029	0.437817	1.07595	1.85357	0.539499	0.00447093
248	Flex;Fsp3;mp;caco2;Fu	0.516619	0.62748	0.796349	0.566665	0.412269	1.09172	4.51628	0.221421	0.0223135
249	MW;nRing;Fsp3;Fu	0.521877	0.626211	0.797705	0.480345	0.459088	1.05306	3.62614	0.275775	9.13025e-06
250	MW;nRing;Fsp3;logP;mp	0.647079	0.625912	0.798024	0.598593	0.608599	0.901596	6.15699	0.162417	0.00280798
251	MW;Fsp3;mp;caco2;Fu	0.509216	0.625308	0.798668	0.576202	0.39596	1.10868	3.40339	0.293825	0.0494251
252	nRing;nStereo;mp	0.572283	0.624994	0.799002	0.553925	0.498438	1.00702	5.49969	0.181828	0.00355685
253	nStereo;Fsp3;mp;bp;caco2	0.585775	0.624466	0.799564	0.624064	0.498033	0.995101	2.65378	0.376822	0.00743788
254	Dense;nStereo;bp	0.486197	0.624012	0.800048	0.569729	0.403756	1.10262	1.78359	0.560667	0.0244923
255	MW;nRing;mp;bp	0.551212	0.623787	0.800287	0.604716	0.464868	1.03693	5.77281	0.173226	0.0347615
256	MW;nRot;nStereo;Fsp3;Fu	0.593851	0.62238	0.801782	0.50566	0.494271	1.0076	4.65254	0.214936	0.0236832
257	nRing;nStereo;Fsp3	0.569054	0.621588	0.802623	0.531414	0.506344	0.998679	1.42225	0.703109	0.00466604
258	nStereo;Fsp3;logP;mp;caco2	0.578645	0.61929	0.805056	0.598208	0.483177	1.01078	2.26938	0.440648	0.0176726
259	Dense;Flex;logP	0.497051	0.619246	0.805102	0.491687	0.45966	1.0611	1.3814	0.723904	0.000874696
260	MW;TPSA;nRot;Fsp3;Fu	0.626702	0.617331	0.807125	0.601476	0.589109	0.920096	5.24071	0.190814	0.00947896
261	Dense;TPSA;Flex;Fu	0.454158	0.615077	0.809498	0.448531	0.413922	1.11261	1.58768	0.629849	0.014702
262	Dense;TPSA;mp;Fu	0.465766	0.615044	0.809533	0.454464	0.425511	1.09719	1.71732	0.582303	0.0344949
263	Flex;Fsp3;bp	0.40039	0.614211	0.810408	0.603249	0.349675	1.17136	3.27782	0.305081	0.0213758
264	MW;Dense;nRot;nStereo	0.502136	0.613417	0.811241	0.500246	0.429907	1.08187	2.04062	0.490048	0.0263718
265	MW;nRot;nStereo;Fsp3	0.559766	0.61286	0.811826	0.500949	0.500723	0.996322	3.15121	0.317338	0.000334257
266	Dense;Flex;mp;logVDss	0.483995	0.612171	0.812547	0.699649	0.433316	1.08578	2.11397	0.473044	0.0273212
267	Dense;nRing;logP	0.50417	0.611885	0.812848	0.52051	0.445816	1.07132	1.29711	0.770942	0.00315745
268	Dense;Flex;Fsp3;logP	0.536054	0.611344	0.813414	0.536449	0.483595	1.03743	3.7944	0.263547	0.022497
269	MW;Dense;nRot;Fu	0.44127	0.610171	0.814641	0.471736	0.393767	1.12511	1.3938	0.717461	0.0123864
270	Flex;Fsp3;logP;caco2	0.581374	0.609915	0.814907	0.547414	0.4988	1.00112	3.207	0.311818	0.000350171
271	TPSA;logP;mp	0.505255	0.609875	0.81495	0.465997	0.436534	1.07791	1.50177	0.665883	0.00285538
272	nRing;Fsp3;mp;bp	0.58463	0.60717	0.81777	0.567982	0.529313	0.995687	4.69065	0.21319	0.00211298
273	Dense;nRing;logP;mp	0.592243	0.605448	0.819561	0.589128	0.556518	0.961924	4.84268	0.206497	0.010556
274	MW;nRot;logP;mp;logVDss	0.530432	0.605335	0.819677	0.676905	0.454702	1.05285	4.41326	0.22659	0.0118785
275	MW;nRot;Fsp3;caco2	0.507607	0.604242	0.820812	0.58938	0.377333	1.12979	3.10974	0.321571	0.0241617
276	TPSA;Flex;Fsp3;logP	0.574362	0.60385	0.821218	0.574838	0.509443	1.00243	3.20354	0.312154	0.000621897
277	MW;Dense;nRot;mp;Fu	0.513035	0.602926	0.822176	0.591202	0.456168	1.06585	4.64035	0.215501	0.045699
278	MW;Dense;nRing;Fu	0.47061	0.602844	0.822261	0.49919	0.410565	1.10324	2.65593	0.376516	0.023517
279	TPSA;nRing;mp;logVDss	0.640799	0.602018	0.823115	0.699412	0.584752	0.930928	5.01567	0.199375	0.00719439
280	Fsp3;mp;caco2;Fu	0.475198	0.601399	0.823755	0.62008	0.351353	1.13827	1.85778	0.538277	0.000386214
281	MW;nRing;logP	0.494107	0.601336	0.823819	0.489319	0.449623	1.06748	2.39524	0.417494	0.00653034
282	nStereo;bp;caco2	0.47462	0.601176	0.823985	0.595735	0.37427	1.11694	1.33075	0.751454	0.0427513
283	nRing;Fsp3;bp	0.404751	0.600165	0.825029	0.575071	0.352006	1.16585	1.93579	0.516585	0.0162643
284	nRing;nStereo;logP	0.544417	0.597655	0.827614	0.560769	0.476112	1.03067	1.80126	0.555167	0.036739
285	Dense;nRot;logP	0.49479	0.596366	0.828939	0.453189	0.45399	1.06026	1.33766	0.747575	0.00102499
286	MW;nRing;logP;mp	0.593807	0.596213	0.829096	0.617498	0.549173	0.963703	5.66889	0.176401	0.00918481
287	MW;logP;caco2	0.498442	0.595969	0.829347	0.564116	0.435618	1.07278	1.42757	0.700492	0.00707209
288	Flex;nStereo;Fsp3;caco2;Fu	0.513645	0.59488	0.830463	0.509021	0.388611	1.09177	3.66985	0.27249	0.00762862
289	logP;mp;caco2	0.476104	0.594031	0.831334	0.550689	0.390871	1.11158	1.16514	0.858267	0.0359395
290	Dense;nRing;Fu	0.42679	0.593651	0.831723	0.514199	0.377389	1.14328	1.03139	0.96957	0.0318155
291	MW;nRot;Fsp3;caco2;Fu	0.591583	0.593489	0.831888	0.546012	0.502638	1.01931	4.9791	0.20084	0.000568755
292	MW;TPSA;nRot;Fsp3	0.584968	0.591786	0.833629	0.645788	0.556539	0.956988	3.10901	0.321646	0.017206
293	MW;nRing;Fsp3;mp;Fu	0.607826	0.588415	0.837064	0.650395	0.52928	0.989552	5.28959	0.189051	0.00292973
294	nRot;nRing;Fsp3;Fu	0.488721	0.587816	0.837672	0.529446	0.417604	1.09251	3.0269	0.330371	8.88917e-05
295	nStereo;Fsp3;mp;caco2	0.528042	0.586918	0.838585	0.639824	0.450903	1.0401	1.86482	0.536246	0.00202397
296	MW;nRing;Flex;bp	0.393462	0.586651	0.838856	0.562379	0.317199	1.17625	5.19311	0.192563	0.00554307
297	TPSA;nRing;Fsp3;mp	0.654045	0.585434	0.840089	0.697309	0.614022	0.894261	5.38276	0.185778	0.0103136
298	nRing;mp;caco2	0.583609	0.585046	0.840483	0.671125	0.493665	1.01296	4.04679	0.24711	3.64251e-05
299	nStereo;Fsp3;bp	0.476559	0.584862	0.840669	0.632946	0.375628	1.11352	1.46963	0.680444	0.0370656
300	TPSA;Flex;Fsp3;logVDss	0.527327	0.58466	0.840873	0.725297	0.425056	1.09165	3.19177	0.313306	0.0441225
301	TPSA;nRot;mp	0.43847	0.584649	0.840885	0.518785	0.393095	1.11927	1.58545	0.630734	0.00456357
302	TPSA;nRing;Flex;mp	0.646571	0.58411	0.84143	0.702077	0.616259	0.896513	5.26674	0.189871	0.00606009
303	MW;Flex;caco2	0.419353	0.583822	0.841722	0.559504	0.365781	1.14723	1.58406	0.631291	0.0479746
304	nStereo;Fsp3;mp;caco2;Fu	0.56166	0.581673	0.843892	0.662634	0.490318	1.00971	1.90916	0.52379	0.0302904
305	nRot;Flex;Fsp3;logP	0.557862	0.579987	0.845591	0.560708	0.496764	1.01413	3.63696	0.274955	0.00234784
306	nStereo;logP;mp;caco2	0.518394	0.579129	0.846453	0.591643	0.430651	1.07286	2.26701	0.441109	0.0198025
307	Dense;Flex;Fu	0.383387	0.577869	0.84772	0.506823	0.344964	1.17425	1.15752	0.863918	0.0112526
308	MW;nRot;Fsp3;logP	0.549771	0.577714	0.847876	0.545441	0.509966	1.01004	3.36631	0.297061	0.000187656
309	Fsp3;mp;caco2	0.362022	0.577022	0.84857	0.555604	0.194349	1.25555	1.80008	0.555532	0.00137873
310	nRot;nRing;Flex;mp;bp	0.57051	0.576988	0.848605	0.652647	0.513897	1.00606	5.6888	0.175784	0.0491875
311	nRot;mp;caco2	0.345811	0.575499	0.850096	0.598984	0.231904	1.24237	1.5155	0.65985	0.00337983
312	MW;Fsp3;logP;caco2	0.535976	0.575406	0.85019	0.59728	0.462346	1.04684	1.69658	0.589422	0.0250937
313	nRot;nRing;Fsp3;logP;mp	0.650513	0.574015	0.851581	0.654677	0.610346	0.901217	4.96936	0.201233	0.000628455
314	nRing;mp;bp	0.519108	0.571401	0.85419	0.615726	0.44918	1.06622	4.69059	0.213193	0.0057935
315	MW;nRot;nRing;bp	0.458644	0.571264	0.854326	0.625951	0.37839	1.12655	8.71553	0.114738	0.00510016
316	Flex;nStereo;Fsp3;logP	0.54828	0.570739	0.854849	0.552013	0.461575	1.0391	3.20331	0.312178	0.00501968
317	MW;Fsp3;caco2	0.467237	0.569812	0.855771	0.599377	0.414612	1.10476	1.32188	0.756496	0.00200052
318	nRing;Flex;bp	0.316635	0.568235	0.857339	0.557476	0.250012	1.24511	2.99706	0.33366	0.019741
319	TPSA;mp;Fu	0.427432	0.566066	0.85949	0.475844	0.38548	1.13587	1.25118	0.799243	0.00927299
320	TPSA;Flex;logP	0.488316	0.560415	0.865068	0.539002	0.442615	1.07634	1.23115	0.812252	0.00968389
321	MW;nRot;nStereo;logP	0.504028	0.55877	0.866685	0.552329	0.426699	1.08006	2.35891	0.423925	0.0228859
322	nRot;nStereo;mp;caco2	0.498894	0.552431	0.872888	0.696641	0.412067	1.0817	1.85485	0.539127	0.0173401
323	Flex;nStereo;Fsp3;caco2	0.455955	0.54968	0.875567	0.516222	0.332427	1.12536	3.14966	0.317495	0.0229047
324	nRot;nStereo;Fsp3;logP;mp	0.513681	0.548575	0.876641	0.523887	0.426252	1.07648	2.50075	0.39988	0.0172197
325	MW;nRot;nRing;Fu	0.444691	0.546164	0.878979	0.552486	0.372181	1.13309	7.77353	0.128642	0.0127614
326	MW;Flex;nStereo;Fsp3	0.472062	0.544675	0.880419	0.545643	0.37935	1.11104	3.66046	0.27319	0.0329412
327	MW;Dense;nRot;mp;logVDss	0.580005	0.543385	0.881666	0.715774	0.539166	0.985015	4.19219	0.238539	0.000253058
328	TPSA;nRing;mp	0.598235	0.542806	0.882225	0.732935	0.548102	0.966626	5.01567	0.199375	0.00122706
329	MW;nRot;nStereo	0.462581	0.542379	0.882636	0.584986	0.391675	1.10677	1.23862	0.807347	0.0303973
330	nRot;Flex;nStereo;caco2	0.420763	0.538769	0.886111	0.571865	0.318874	1.15305	2.01272	0.49684	0.0349096
331	TPSA;Flex;Fsp3;Fu	0.47389	0.536946	0.887861	0.632573	0.39861	1.1078	3.51504	0.284492	0.000373915
332	nRing;Fsp3;logP	0.477371	0.533919	0.890758	0.573544	0.415774	1.10273	1.50481	0.664534	0.0217501
333	MW;nRot;nRing;mp	0.5545	0.533063	0.891575	0.739337	0.483805	1.03169	8.67554	0.115267	0.00221787
334	Dense;Flex;nStereo	0.411401	0.532863	0.891766	0.52608	0.344668	1.15762	1.83205	0.545838	0.00936082
335	Dense;nRot;Fu	0.384381	0.531549	0.893019	0.502629	0.346604	1.17035	1.27984	0.781349	0.00288638
336	Flex;nStereo;Fsp3;Fu	0.45388	0.530881	0.893656	0.540885	0.318989	1.15269	3.5605	0.280859	0.0263915
337	Dense;nRing;mp	0.548734	0.529134	0.895319	0.733546	0.505668	1.01781	4.10904	0.243366	0.000598962
338	MW;nRing;Flex;Fu	0.390854	0.526354	0.897958	0.522645	0.329907	1.1718	4.44563	0.22494	0.00362647
339	MW;Dense;nRot	0.368518	0.525835	0.898449	0.562623	0.313257	1.20296	1.32014	0.757494	0.00307017
340	Dense;TPSA;mp	0.410659	0.525318	0.898939	0.588186	0.36228	1.14624	1.71166	0.584227	0.0272016
341	Flex;Fsp3;caco2;Fu	0.452239	0.524628	0.899592	0.595882	0.319148	1.16465	3.51403	0.284573	0.000118926
342	nStereo;mp;caco2	0.452924	0.518472	0.905399	0.668432	0.381218	1.11707	1.46237	0.683822	0.00535331
343	Flex;nStereo;logP	0.458228	0.515038	0.90862	0.57514	0.390691	1.11294	1.64619	0.607464	0.00757319
344	Dense;TPSA;Flex	0.401398	0.511812	0.911638	0.646207	0.357243	1.1574	1.58217	0.632044	0.00539603
345	nRing;logP;mp	0.548744	0.509726	0.913584	0.671271	0.505579	1.01708	4.75926	0.210117	0.000598485
346	MW;Dense;nRot;mp	0.481436	0.505703	0.917324	0.719894	0.431302	1.09629	4.03821	0.247634	0.000363922
347	TPSA;nStereo;mp	0.425515	0.503569	0.919302	0.569016	0.358751	1.14558	2.93398	0.340834	0.0328504
348	TPSA;Fsp3;mp	0.403962	0.501411	0.921298	0.629563	0.32655	1.16474	1.81068	0.552279	0.0419372
349	Flex;nStereo;Fsp3;mp	0.449284	0.498836	0.923674	0.601618	0.351873	1.13333	3.95794	0.252657	0.0361602
350	Flex;Fsp3;logP	0.489648	0.498181	0.924278	0.640301	0.435867	1.08518	3.20113	0.312389	0.000575682
351	nRing;mp;logVDss	0.578228	0.491943	0.930004	0.7751	0.541516	0.977608	4.59338	0.217705	5.67595e-05
352	nRot;nRing;Fsp3;mp;Fu	0.588006	0.484965	0.93637	0.752849	0.499922	1.01781	4.81979	0.207478	0.0016295
353	nRot;nStereo;logP	0.43225	0.484859	0.936466	0.541579	0.36614	1.13756	1.86166	0.537154	0.0438191
354	MW;nRing;Fu	0.304538	0.483676	0.937541	0.573591	0.228598	1.25804	2.60602	0.383727	0.0112489
355	Flex;nStereo;Fsp3	0.410503	0.480766	0.940179	0.546544	0.289617	1.17105	3.13712	0.318764	0.00990003
356	nStereo;logP;mp	0.451281	0.478164	0.942532	0.6513	0.358088	1.13653	2.01102	0.497261	0.0120941
357	nRing;Fsp3;Fu	0.351283	0.476347	0.944171	0.576144	0.282031	1.22838	1.41005	0.709193	0.00383052
358	nRot;Fsp3;logP	0.441077	0.475457	0.944973	0.585989	0.395614	1.12237	2.07995	0.480782	0.0221812
359	nRot;nStereo;Fsp3;mp;Fu	0.453782	0.469777	0.950075	0.65045	0.341167	1.15376	3.83213	0.260951	0.045382
360	nRing;Flex;Fu	0.281541	0.469402	0.950412	0.563902	0.212517	1.28212	2.21822	0.450811	0.0474088
361	MW;nRot;nRing	0.38865	0.469011	0.950761	0.58623	0.300781	1.19838	7.77169	0.128672	1.97944e-05
362	Dense;TPSA;Fu	0.376541	0.46529	0.954087	0.662668	0.338841	1.17608	1.41576	0.706332	0.0242534
363	TPSA;nRot;Flex	0.381667	0.453457	0.964586	0.718332	0.355535	1.15228	1.93455	0.516916	0.00397926
364	MW;nRot;Fsp3;Fu	0.381872	0.441874	0.974754	0.643344	0.305262	1.20006	4.47341	0.223543	5.02123e-05
365	MW;nRing;Fsp3	0.339886	0.431784	0.983526	0.725118	0.238255	1.25254	3.38698	0.295248	0.00720347
366	MW;nRing;Flex	0.305469	0.425533	0.98892	0.64395	0.238393	1.25705	4.44116	0.225166	0.013143
367	nRot;Flex;Fsp3;Fu	0.343396	0.415836	0.997232	0.653359	0.179697	1.28141	4.83179	0.206963	0.00368789
368	MW;nRing;Flex;mp	0.538878	0.404902	1.00652	0.855331	0.473003	1.04875	6.18953	0.161563	0.0109048
369	nRot;Fsp3;mp;Fu	0.26727	0.397841	1.01247	0.579709	0.164553	1.31692	3.51279	0.284674	0.0193773
370	MW;nRing;Fsp3;mp	0.54918	0.395339	1.01458	0.878631	0.457623	1.05867	5.26258	0.190021	0.00761972
371	MW;nRot;mp;logVDss	0.476205	0.391154	1.01808	0.848643	0.438859	1.08128	3.92502	0.254776	0.00530455
372	Flex;Fsp3;caco2	0.310887	0.389811	1.0192	0.739691	0.139036	1.29502	3.11725	0.320796	0.0103907
373	Flex;Fsp3;Fu	0.251713	0.34109	1.05911	0.700056	0.140896	1.33638	3.49427	0.286182	0.000781369
374	nRing;Fsp3;mp	0.496564	0.313814	1.08081	0.889075	0.424979	1.10239	3.81508	0.262118	0.0317452
375	TPSA;Flex;Fsp3	0.350241	0.311453	1.08267	0.852106	0.250329	1.22204	3.08338	0.324319	0.0246877
376	MW;nRot;Fsp3;mp;logVDss	0.51074	0.267185	1.11693	0.924074	0.454992	1.07659	4.92531	0.203033	0.0374134
377	nRot;Fsp3;Fu	0.20246	0.236254	1.14026	0.780803	0.143074	1.34481	2.69127	0.371572	0.00786105
378	MW;nRot;Fsp3	0.120393	0.15951	1.19618	0.928578	0.0618074	1.41433	3.07436	0.325271	0.0229538
379	MW;nRot;Fsp3;mp	0.186266	-0.0434156	1.33278	1.09808	0.105974	1.3874	4.86878	0.20539	0.0250394

## Sheet: pKi_history_of_reference_select
step	removed_pub	R2_train	Q2_cv	RMSE_cv	descriptors	remaining_pubs
0		0.135337	0.0970126	1.1148	Flex;Fsp3;logP;PAMPA;Fu	CHEMBL1138798;CHEMBL1141710;CHEMBL1141982;CHEMBL1150386;CHEMBL1667816;CHEMBL1759923;CHEMBL2062461;CHEMBL2157925;CHEMBL3046949;CHEMBL3351824;CHEMBL3352817;CHEMBL3784977;CHEMBL3817803;CHEMBL4819136;CHEMBL5233206;CHEMBL5260848;CHEMBL6092125
1	CHEMBL3784977	0.209636	0.185644	1.02449	TPSA;nRot;nRing;PAMPA;logVDss	CHEMBL1138798;CHEMBL1141710;CHEMBL1141982;CHEMBL1150386;CHEMBL1667816;CHEMBL1759923;CHEMBL2062461;CHEMBL2157925;CHEMBL3046949;CHEMBL3351824;CHEMBL3352817;CHEMBL3817803;CHEMBL4819136;CHEMBL5233206;CHEMBL5260848;CHEMBL6092125
2	CHEMBL1138798	0.265293	0.239816	1.00424	MW;TPSA;Fsp3;PAMPA;logVDss	CHEMBL1141710;CHEMBL1141982;CHEMBL1150386;CHEMBL1667816;CHEMBL1759923;CHEMBL2062461;CHEMBL2157925;CHEMBL3046949;CHEMBL3351824;CHEMBL3352817;CHEMBL3817803;CHEMBL4819136;CHEMBL5233206;CHEMBL5260848;CHEMBL6092125
3	CHEMBL5260848	0.336942	0.295215	0.968553	TPSA;nRot;nRing;Fsp3;caco2	CHEMBL1141710;CHEMBL1141982;CHEMBL1150386;CHEMBL1667816;CHEMBL1759923;CHEMBL2062461;CHEMBL2157925;CHEMBL3046949;CHEMBL3351824;CHEMBL3352817;CHEMBL3817803;CHEMBL4819136;CHEMBL5233206;CHEMBL6092125
4	CHEMBL1759923	0.368122	0.352643	0.922506	MW;TPSA;nRot;nRing;caco2	CHEMBL1141710;CHEMBL1141982;CHEMBL1150386;CHEMBL1667816;CHEMBL2062461;CHEMBL2157925;CHEMBL3046949;CHEMBL3351824;CHEMBL3352817;CHEMBL3817803;CHEMBL4819136;CHEMBL5233206;CHEMBL6092125
5	CHEMBL1667816	0.424031	0.393728	0.890102	MW;TPSA;nRot;nRing;caco2	CHEMBL1141710;CHEMBL1141982;CHEMBL1150386;CHEMBL2062461;CHEMBL2157925;CHEMBL3046949;CHEMBL3351824;CHEMBL3352817;CHEMBL3817803;CHEMBL4819136;CHEMBL5233206;CHEMBL6092125
6	CHEMBL3817803	0.487916	0.468925	0.819968	MW;TPSA;nRot;nRing;caco2	CHEMBL1141710;CHEMBL1141982;CHEMBL1150386;CHEMBL2062461;CHEMBL2157925;CHEMBL3046949;CHEMBL3351824;CHEMBL3352817;CHEMBL4819136;CHEMBL5233206;CHEMBL6092125
7	CHEMBL2157925	0.528545	0.50141	0.810141	TPSA;nRing;Fsp3;logP;caco2	CHEMBL1141710;CHEMBL1141982;CHEMBL1150386;CHEMBL2062461;CHEMBL3046949;CHEMBL3351824;CHEMBL3352817;CHEMBL4819136;CHEMBL5233206;CHEMBL6092125
8	CHEMBL3046949	0.588134	0.551062	0.863419	nRing;Fsp3;caco2;logVDss;Fu	CHEMBL1141710;CHEMBL1141982;CHEMBL1150386;CHEMBL2062461;CHEMBL3351824;CHEMBL3352817;CHEMBL4819136;CHEMBL5233206;CHEMBL6092125
9	CHEMBL6092125	0.627692	0.59752	0.869689	TPSA;nRot;nRing;caco2;logVDss	CHEMBL1141710;CHEMBL1141982;CHEMBL1150386;CHEMBL2062461;CHEMBL3351824;CHEMBL3352817;CHEMBL4819136;CHEMBL5233206
10	CHEMBL3351824	0.684715	0.645599	0.809533	nRing;Fsp3;caco2;logVDss;Fu	CHEMBL1141710;CHEMBL1141982;CHEMBL1150386;CHEMBL2062461;CHEMBL3352817;CHEMBL4819136;CHEMBL5233206

## Sheet: Q_T2_analysis_CI
No.	Set_AD	PC1	PC2	PC3	PC4	PC5	T2	Q	AD_class
1	Training	0.981138	-0.477501	0.233116	-1.04252	0.364053	0.967323	1.55868	in-class
2	Training	-1.5643	-2.55471	-2.35476	0.604097	-0.632191	4.42574	2.84454	in-class
3	Training	0.976158	-2.17345	-0.756876	-1.22403	1.12903	3.26755	6.27878	in-class
4	Training	-3.38316	-3.19926	0.668963	0.327045	1.79132	6.90888	33.8094	borderline
5	Training	-0.294732	2.02899	0.648762	1.0063	-0.806334	2.19691	5.41087	in-class
6	Training	1.54467	1.78966	0.605014	0.873018	0.221035	1.78815	4.34503	in-class
7	Training	-0.389587	-1.77063	-0.100104	-0.487087	-1.57332	2.65858	1.68195	in-class
9	Training	0.123196	-1.97469	0.311816	0.506186	-0.884874	1.67108	2.71811	in-class
11	Training	1.61308	3.12162	1.39243	-0.839283	0.198724	3.90507	12.1491	in-class
12	Training	4.24472	-1.8663	-0.764841	1.73652	-1.54901	7.60365	6.90007	in-class
13	Training	2.3064	-0.987948	-0.136762	-0.712858	-0.55296	1.67269	6.39829	in-class
14	Training	2.04096	-2.63961	-1.61779	0.488258	-0.570657	3.67697	2.57969	in-class
15	Training	-1.52973	1.7416	0.713772	-0.198722	1.01013	2.05073	2.34555	in-class
16	Training	-0.989024	-0.0671695	1.0812	-0.0954456	0.157668	0.602978	4.16411	in-class
17	Training	-0.915077	-2.90093	-0.591774	0.2072	-1.55964	4.01912	2.9175	in-class
19	Training	-1.6129	1.71306	1.17933	-0.561349	-1.26266	2.94519	3.06045	in-class
20	Training	1.70682	0.546599	-0.49495	-0.458523	-0.654877	1.08574	12.5129	in-class
22	Training	-1.69289	-2.26976	0.374643	-1.83994	0.643138	4.04547	3.70646	in-class
23	Training	-0.79676	-1.77824	-0.254427	-1.05459	-0.636341	1.82381	2.60731	in-class
24	Training	-1.65152	2.68717	-3.5635	-0.298536	0.546591	6.91664	9.91545	in-class
26	Training	-4.04242	2.22495	-1.77521	-0.84823	-1.65392	7.46184	11.7886	in-class
27	Training	-0.787711	1.04084	-4.136	1.84669	0.15542	8.36939	3.13611	in-class
28	Training	-0.0999179	-1.33863	-0.677384	-1.25466	-0.159071	1.52805	2.70237	in-class
29	Training	-6.23882	0.587001	3.53922	-2.21549	-3.71409	23.7643	4.56157	borderline
30	Training	-0.339518	-0.138858	1.44156	-0.640141	0.467011	1.1452	6.01591	in-class
32	Training	0.310306	-3.72624	0.956687	-1.2515	-0.905435	5.15591	7.12525	in-class
33	Training	-0.894402	0.744133	-1.61987	-1.13038	1.56418	3.65483	2.36232	in-class
34	Training	0.107812	0.0423993	-1.6673	-0.127164	1.06448	1.78223	4.45675	in-class
35	Training	2.63191	2.10386	1.33052	0.445889	0.0485732	2.99869	2.68611	in-class
36	Training	-0.290269	0.858262	-3.04031	1.60143	-0.688737	5.26021	1.37594	in-class
37	Training	-1.54848	3.88637	1.04778	0.279933	0.825986	4.94629	2.52544	in-class
39	Training	-0.176478	-1.69675	-0.520259	-1.31775	0.0853889	1.80836	2.81137	in-class
41	Training	-2.37266	-2.78343	1.94593	2.42674	2.07388	10.6152	6.53857	in-class
42	Training	1.94222	2.76935	0.91096	1.75744	-0.480735	4.74641	6.70681	in-class
43	Training	-1.18221	-3.7774	4.20171	3.27491	2.33014	19.9202	7.66728	in-class
44	Training	-0.398007	1.77972	-0.342199	-1.07189	0.403868	1.61254	9.09101	in-class
45	Training	1.30742	-2.33757	0.86209	0.389423	-1.32999	3.19752	2.13253	in-class
47	Training	-1.67776	-2.77521	2.57788	-0.0157429	0.998351	5.36368	5.97705	in-class
49	Training	2.75142	-2.28985	-0.843304	1.46202	-2.00546	6.88876	2.67002	in-class
51	Training	-0.55777	1.78307	0.749793	-1.01918	0.252308	1.66373	7.3318	in-class
52	Training	-3.89865	1.47705	1.69932	-1.83746	-1.85168	8.54427	4.45219	in-class
53	Training	-0.675773	0.0356663	2.88356	-0.0194128	-0.160487	3.01235	1.47174	in-class
54	Training	0.862602	0.421789	1.899	-0.883984	3.23807	9.25623	13.4719	in-class
55	Training	-1.28775	-0.23013	-1.73143	-0.0182632	0.227831	1.38731	1.75596	in-class
57	Training	-3.27209	3.28209	0.497284	-0.404265	-0.291149	4.67797	4.75617	in-class
59	Training	0.463737	-1.88767	-1.87996	0.306177	1.41688	3.59527	2.44393	in-class
60	Training	-1.74325	-1.40661	-0.105423	-0.75052	0.215164	1.36544	2.10865	in-class
61	Training	-0.739977	1.13716	-1.17489	-0.812653	1.10129	2.12578	4.97041	in-class
62	Training	6.39994	-3.33343	2.07506	-1.40286	-1.31873	13.6342	8.01544	in-class
63	Training	2.57728	-1.88795	-1.04976	-0.0364392	0.769438	2.80754	3.1053	in-class
64	Training	5.55875	0.746837	0.813705	-1.1774	-0.498898	6.69887	13.5259	in-class
65	Training	4.61686	0.303769	1.41751	-0.543895	0.16427	4.60834	10.6917	in-class
67	Training	3.3427	3.14922	0.802481	2.0167	0.204525	6.93943	10.7519	in-class				MW	Dense	nHD	TPSA	nRot	nRing	MaxRing	Flex	nStereo	Fsp3	logP	mp	bp	pka_acidic	pka_basic	caco2	MDCK	PAMPA	logVDss	Fu
68	Training	-1.92333	2.78291	0.805295	0.104543	-0.222491	2.76581	2.38682	in-class			MW	1	-0.0405767	0.35439	0.711078	0.704943	0.853382	0.578379	-0.188441	0.704844	0.0499152	0.397356	0.258622	0.418331	-0.111939	0.108091	-0.274765	-0.309053	-0.204961	0.0541324	-0.466159
69	Training	-0.261649	1.03618	-1.34861	0.885303	-0.365148	1.45755	2.67645	in-class			Dense	-0.0405767	1	0.110953	0.267478	-0.229983	0.0128057	0.122578	-0.29709	-0.0218569	-0.272274	-0.332802	0.344315	0.205429	-0.287349	-0.515718	-0.382934	-0.148756	0.365256	-0.3147	0.225043
70	Training	-1.69929	-0.411202	2.14011	-0.584062	0.429411	2.47441	3.11332	in-class			nHD	0.35439	0.110953	1	0.74732	0.236144	0.242428	0.254393	0.0774813	0.477219	0.144695	-0.42274	0.452348	0.333482	-0.0881889	0.137435	-0.609157	-0.168159	0.216718	0.0712186	0.198687
71	Training	4.00986	2.62956	2.20743	0.100107	0.718688	6.5184	5.82232	in-class			TPSA	0.711078	0.267478	0.74732	1	0.436748	0.575483	0.490477	-0.100291	0.642161	0.13194	-0.272478	0.489344	0.387054	-0.281484	-0.0494922	-0.65233	-0.346153	0.210691	-0.159864	0.0435305
72	Training	-1.44176	0.72305	-2.47712	2.08738	-0.905377	5.753	4.83356	in-class			nRot	0.704943	-0.229983	0.236144	0.436748	1	0.415581	0.131899	0.140035	0.29243	0.100742	0.38095	0.00850494	0.245565	-0.0331002	0.201321	-0.23783	-0.229862	-0.380836	0.0134551	-0.379089
73	Training	2.488	1.57317	-0.735034	0.0652672	-0.144203	1.87158	3.13204	in-class			nRing	0.853382	0.0128057	0.242428	0.575483	0.415581	1	0.60293	-0.360516	0.730272	0.0217565	0.344925	0.346904	0.437198	-0.0409275	0.0975652	-0.198053	-0.296716	-0.21999	0.0771981	-0.404845
74	Training	-0.767247	2.81792	0.278807	0.662342	0.0398166	2.29003	6.00729	in-class			MaxRing	0.578379	0.122578	0.254393	0.490477	0.131899	0.60293	1	-0.412113	0.550436	-0.0698364	0.169556	0.341148	0.447172	-0.10357	-0.114553	-0.17789	-0.303501	-0.00656429	0.0545273	-0.253931
75	Training	0.160247	0.637447	-1.74179	0.495228	0.41244	1.42785	4.39632	in-class			Flex	-0.188441	-0.29709	0.0774813	-0.100291	0.140035	-0.360516	-0.412113	1	-0.154099	0.379054	-0.164104	-0.11862	-0.0980805	-0.231104	0.270263	0.0199244	-0.00037044	0.137026	-0.0081293	0.121781
76	Training	-0.418361	1.47318	-2.43048	1.02812	-0.023123	3.23818	4.62669	in-class			nStereo	0.704844	-0.0218569	0.477219	0.642161	0.29243	0.730272	0.550436	-0.154099	1	0.449873	0.00814571	0.244558	0.242355	-0.0975237	0.175265	-0.349796	-0.198351	0.0307904	-0.0277014	-0.0267894
77	Training	-1.48992	-0.464364	-2.43293	-0.382909	-0.00772949	2.59645	3.32294	in-class			Fsp3	0.0499152	-0.272274	0.144695	0.13194	0.100742	0.0217565	-0.0698364	0.379054	0.449873	1	-0.298184	-0.102152	-0.249536	0.0255299	0.38997	-0.143762	-0.106751	0.0555848	-0.0710316	0.381973
78	Training	-1.16259	0.210184	-0.583559	0.893669	-0.166007	0.849095	4.63769	in-class			logP	0.397356	-0.332802	-0.42274	-0.272478	0.38095	0.344925	0.169556	-0.164104	0.00814571	-0.298184	1	-0.263296	0.185289	0.147632	-0.00898446	0.522948	-0.0396741	-0.561492	0.258178	-0.820066
79	Training	1.62281	-2.40367	-1.14996	1.25468	-1.59846	5.01759	2.20679	in-class			mp	0.258622	0.344315	0.452348	0.489344	0.00850494	0.346904	0.341148	-0.11862	0.244558	-0.102152	-0.263296	1	0.660323	-0.402487	-0.103179	-0.377136	-0.0326178	0.185325	-0.0906556	-0.000743464
80	Training	1.12029	0.653313	-1.43804	-2.1063	3.83003	13.9357	3.12533	in-class			bp	0.418331	0.205429	0.333482	0.387054	0.245565	0.437198	0.447172	-0.0980805	0.242355	-0.249536	0.185289	0.660323	1	-0.194374	-0.231638	-0.190707	-0.264467	-0.0563409	0.0236328	-0.311233
81	Training	1.50438	-0.737888	-1.42536	-0.0495076	0.341195	1.31774	6.45444	in-class			pka_acidic	-0.111939	-0.287349	-0.0881889	-0.281484	-0.0331002	-0.0409275	-0.10357	-0.231104	-0.0975237	0.0255299	0.147632	-0.402487	-0.194374	1	0.355071	0.276291	0.037426	-0.51514	0.385601	0.0234622
82	Training	-3.95022	-2.29827	-1.40627	-2.33192	0.62431	8.10636	24.4703	in-class			pka_basic	0.108091	-0.515718	0.137435	-0.0494922	0.201321	0.0975652	-0.114553	0.270263	0.175265	0.38997	-0.00898446	-0.103179	-0.231638	0.355071	1	-0.0327275	-0.0545404	-0.284887	0.488748	0.0741903
83	Training	-4.23366	0.450655	2.82707	5.12062	-0.138743	21.2588	8.35077	in-class			caco2	-0.274765	-0.382934	-0.609157	-0.65233	-0.23783	-0.198053	-0.17789	0.0199244	-0.349796	-0.143762	0.522948	-0.377136	-0.190707	0.276291	-0.0327275	1	0.330592	-0.365104	0.18952	-0.335841
84	Training	5.07594	3.59549	1.24846	-1.20639	-0.752088	9.35283	4.78662	in-class			MDCK	-0.309053	-0.148756	-0.168159	-0.346153	-0.229862	-0.296716	-0.303501	-0.00037044	-0.198351	-0.106751	-0.0396741	-0.0326178	-0.264467	0.037426	-0.0545404	0.330592	1	-0.0423406	0.0321851	0.0187229
8	Test	1.92529	0.276604	-0.499003	-0.731124	-0.490892	1.22839	10.2856	in-class			PAMPA	-0.204961	0.365256	0.216718	0.210691	-0.380836	-0.21999	-0.00656429	0.137026	0.0307904	0.0555848	-0.561492	0.185325	-0.0563409	-0.51514	-0.284887	-0.365104	-0.0423406	1	-0.334105	0.476523
10	Test	-1.80132	2.90936	0.76534	0.432316	-0.188002	2.93039	2.33183	in-class			logVDss	0.0541324	-0.3147	0.0712186	-0.159864	0.0134551	0.0771981	0.0545273	-0.0081293	-0.0277014	-0.0710316	0.258178	-0.0906556	0.0236328	0.385601	0.488748	0.18952	0.0321851	-0.334105	1	-0.190443
18	Test	-0.947248	2.00012	1.1112	-0.661468	-0.505038	1.98168	2.53439	in-class			Fu	-0.466159	0.225043	0.198687	0.0435305	-0.379089	-0.404845	-0.253931	0.121781	-0.0267894	0.381973	-0.820066	-0.000743464	-0.311233	0.0234622	0.0741903	-0.335841	0.0187229	0.476523	-0.190443	1
21	Test	1.19806	1.00897	-0.859055	-0.236768	-0.964541	1.43746	13.2617	in-class
25	Test	1.95724	0.554829	-0.475281	-0.83692	-0.416917	1.34681	10.9361	in-class
31	Test	1.30179	-2.94805	-0.330456	-1.17421	1.45779	4.71232	4.47626	in-class
38	Test	-1.21559	3.56235	1.24385	0.223267	0.735299	4.24972	1.8746	in-class
40	Test	-2.54945	2.58363	1.17835	0.234475	0.28984	3.30357	1.39999	in-class
46	Test	-1.18754	1.23765	0.665422	0.561706	1.07214	1.75806	3.91812	in-class
48	Test	-2.07291	3.66398	0.810502	0.10798	0.620858	4.47057	1.70333	in-class
50	Test	-0.659848	0.743463	0.940746	-1.6838	0.294095	2.23235	8.63868	in-class
56	Test	1.68062	0.339863	-0.290856	-0.71871	-0.5707	1.07638	9.06152	in-class
58	Test	-1.68167	-0.836354	-0.891565	-0.386768	0.306634	1.08925	1.10409	in-class
66	Test	-0.820439	0.758084	1.48464	-0.975588	1.12623	2.47297	3.23706	in-class
85	Test	-0.444669	-1.87517	0.068411	-1.4491	-0.109936	2.11208	2.41363	in-class
A1	Studied comp	-1.39821	1.55641	-2.74116	-0.953168	0.98587	4.76574	1.65725	in-class
A2	Studied comp	-0.690367	2.2439	-0.931595	0.0725358	1.1957	2.6013	2.77584	in-class
A3	Studied comp	-0.644121	1.63	-1.30034	-0.367853	0.557253	1.59861	1.33913	in-class
A4	Studied comp	-0.394169	1.59323	-1.44432	0.139704	1.00617	2.08923	3.08308	in-class
A5	Studied comp	0.222439	2.17237	-2.49816	-0.220834	1.45199	4.83702	4.03417	in-class
A6	Studied comp	0.563772	1.76251	-2.74404	-0.152838	1.78589	5.6932	4.34804	in-class
A7	Studied comp	0.612904	1.82212	-2.67699	-0.185233	2.14596	6.62785	5.65454	in-class
A8	Studied comp	0.368527	1.25988	-2.09486	-0.216596	1.30233	3.1611	2.67024	in-class
A9	Studied comp	-0.410052	1.62301	-1.50644	0.176281	1.21073	2.50396	4.27531	in-class
A10	Studied comp	1.07293	1.01647	-2.80764	-0.0274859	1.13829	4.12082	5.37869	in-class
A11	Studied comp	0.670618	1.52358	-0.837519	1.06457	0.949365	2.17434	7.06686	in-class
A12	Studied comp	1.17202	-0.818021	-0.751349	2.15701	0.549699	3.52181	6.35255	in-class
A13	Studied comp	-3.15994	2.61694	0.296202	-1.07944	0.0592435	4.08352	2.3156	in-class
A14	Studied comp	-3.10227	2.50839	0.377846	-0.906301	0.0993677	3.71085	2.68307	in-class
A15	Studied comp	-2.76498	2.00888	-0.320192	-1.06465	-0.771636	3.40643	3.11748	in-class
A16	Studied comp	-3.58561	-0.0993079	-0.421556	1.0202	-1.65526	4.82209	29.8818	borderline
A17	Studied comp	-0.488479	1.00754	-2.04776	1.06341	-1.04387	3.17952	8.74359	in-class
A18	Studied comp	-1.07019	2.46515	-1.89166	0.668515	-0.949152	3.80312	6.05974	in-class
A19	Studied comp	-3.3613	1.42345	2.07288	-0.120407	-1.39717	5.32776	4.88472	in-class
A20	Studied comp	-0.414214	5.12689	0.991195	0.889529	1.80207	9.41888	8.17869	in-class
A21	Studied comp	0.209865	0.673657	-4.24773	0.796386	0.741448	7.19721	4.98727	in-class
A22	Studied comp	-0.926336	1.65641	-2.56995	-0.0796904	1.16037	4.07104	2.8473	in-class
A23	Studied comp	-0.237193	1.26788	-4.10645	0.371257	0.593954	6.63438	9.79421	in-class
A24	Studied comp	-0.759496	0.80484	0.309212	1.17115	-0.01525	1.08877	5.3428	in-class
A25	Studied comp	-0.472772	1.84293	-2.82608	-0.518341	0.379913	3.91073	8.75495	in-class
A26	Studied comp	0.742229	0.633171	-4.56689	0.603286	0.872025	8.24882	12.4637	in-class
A27	Studied comp	-0.204616	1.54094	-3.698	-0.165457	0.398022	5.49743	22.9127	in-class
A28	Studied comp	1.4267	0.712843	-5.45847	0.137629	0.309224	10.9966	42.9435	borderline
A29	Studied comp	0.473345	0.324452	-4.96004	-0.279889	0.0100709	8.73362	51.474	borderline
A30	Studied comp	2.12489	1.10387	-5.63199	0.415251	0.96772	12.9509	35.4882	borderline
A31	Studied comp	-0.580382	-1.95515	-5.54103	0.332302	-1.01306	12.5226	37.816	borderline
A32	Studied comp	0.157441	-0.149588	-4.1394	0.969959	-0.409299	6.68229	6.29712	in-class
A33	Studied comp	1.30711	-2.06896	-2.87806	-0.627225	1.60928	6.27425	16.1756	in-class
A34	Studied comp	1.66068	-0.979827	-5.59105	-0.243584	0.483265	11.864	74.2214	borderline
A35	Studied comp	-0.752938	2.58749	-0.795697	-0.177323	-0.987218	2.62826	7.74327	in-class
A36	Studied comp	0.342169	0.474713	-3.91646	0.191971	1.20977	6.50055	6.17099	in-class
A37	Studied comp	-0.825472	2.47119	-0.82224	-0.242408	-0.861554	2.37482	6.89627	in-class
A38	Studied comp	0.543734	0.922162	-4.17224	-0.183875	1.90226	8.91851	21.4506	in-class
A39	Studied comp	-0.1287	-0.704333	-3.45262	0.502351	0.555021	4.66394	3.44066	in-class
A40	Studied comp	-0.0679429	-1.47215	-3.17015	0.33629	0.953026	4.74717	1.74442	in-class
A41	Studied comp	-0.24749	-0.0763151	-1.52814	0.662682	-0.222507	1.12146	4.17303	in-class
A42	Studied comp	0.0598982	-0.487357	-2.13945	0.669532	0.145604	1.93837	2.60067	in-class
A43	Studied comp	-0.488261	-1.11708	-2.64074	0.529953	0.0204507	2.949	1.66311	in-class
A44	Studied comp	-0.364628	0.142995	-2.08499	0.194851	0.637967	1.85978	3.23905	in-class
A45	Studied comp	0.5734	0.366046	-2.80279	0.0699503	1.03843	3.60301	2.50671	in-class
A46	Studied comp	-0.0187119	0.741367	-0.55502	-0.853383	1.72354	2.75114	6.05182	in-class
A47	Studied comp	-0.739977	1.13716	-1.17489	-0.812653	1.10129	2.12578	4.97041	in-class
A48	Studied comp	-0.263249	0.886803	-0.611679	-1.09079	1.94359	3.679	4.51049	in-class
A49	Studied comp	0.93444	-0.181044	-1.48462	-0.454081	0.0666415	1.05502	8.14681	in-class
A50	Studied comp	-0.710858	1.54108	-1.98055	-1.2585	0.832211	3.44207	2.70094	in-class
A51	Studied comp	-0.327138	1.49443	-2.12822	0.199375	1.1063	3.02455	2.83922	in-class
A52	Studied comp	-1.69715	-0.73815	-2.61708	-0.214966	-0.178842	3.07958	4.29206	in-class
A53	Studied comp	0.286205	1.15455	-3.22211	0.619895	0.130168	4.20904	4.63414	in-class
A54	Studied comp	0.156043	1.24139	-2.83473	0.509477	0.336615	3.42147	3.673	in-class
A55	Studied comp	-0.0913653	1.9251	-2.31191	0.281435	0.211494	2.84121	3.6476	in-class
A56	Studied comp	-0.561637	-0.637637	-2.64246	-0.0205631	0.836223	3.09115	4.80808	in-class
A57	Studied comp	-1.06724	-0.176582	-3.10762	-0.112593	0.614848	3.86282	4.03504	in-class
A58	Studied comp	1.43812	0.104275	0.553988	-1.62902	3.96618	13.0653	10.6722	in-class
A59	Studied comp	0.862602	0.421789	1.899	-0.883984	3.23807	9.25623	13.4719	in-class
A60	Studied comp	-0.0694437	0.76057	0.570899	-1.12576	1.0264	1.73288	5.83573	in-class
A61	Studied comp	1.37875	-0.688601	0.91212	-1.08403	2.67983	6.46418	16.0859	in-class
A62	Studied comp	-2.96938	2.65274	0.551904	0.95724	-2.14252	7.07932	5.84766	in-class
A63	Studied comp	-0.649458	0.503421	-1.86937	0.090891	0.359947	1.45457	8.83697	in-class
A64	Studied comp	-2.13995	2.31625	-1.39038	0.592648	-0.918421	3.55416	8.06467	in-class
A65	Studied comp	-1.81817	2.66737	-1.78826	1.27606	-0.565142	4.57317	7.137	in-class
A66	Studied comp	-2.75476	-2.71796	0.847818	2.71244	-1.04276	8.39156	41.0267	borderline
A67	Studied comp	-2.08962	1.41142	-0.678356	0.164945	-2.26028	4.99937	8.3957	in-class
A68	Studied comp	-1.78185	1.85521	-2.25707	0.357648	0.598408	3.48681	2.78929	in-class
A69	Studied comp	-2.46873	1.72087	-0.748055	0.630888	-0.261369	2.24148	3.30136	in-class
A70	Studied comp	-2.3457	3.20863	0.703414	0.330352	-1.66776	5.61191	2.58818	in-class
A71	Studied comp	-0.207857	2.41333	-1.72398	0.765201	-0.812437	3.25085	9.58405	in-class
A72	Studied comp	0.484087	3.94019	-1.86791	0.437959	-0.153019	5.11431	9.73929	in-class
A73	Studied comp	-0.194538	2.34558	-1.8336	0.7779	-0.81234	3.32064	9.31342	in-class
A74	Studied comp	0.0160507	2.53363	-1.65439	0.827245	-0.836278	3.38893	8.84113	in-class
A75	Studied comp	-0.848054	2.55705	-1.65249	0.950478	-1.20475	4.19581	8.77492	in-class
A76	Studied comp	-0.917396	3.39243	-1.00662	1.34516	-0.86765	4.84433	5.7519	in-class
A77	Studied comp	-2.05009	3.82901	-0.204086	-0.109265	0.722165	4.63083	1.98304	in-class
A78	Studied comp	0.239425	0.430034	-3.26831	0.303914	-0.115688	3.86189	18.8785	in-class
A79	Studied comp	-1.45832	3.59829	0.980473	1.64212	-0.391864	5.49007	5.22491	in-class
A80	Studied comp	-0.0478454	1.20521	-3.4153	0.424854	1.24761	5.636	5.26488	in-class
A81	Studied comp	-1.56082	3.74705	-1.24244	0.573477	-0.228239	4.55768	2.56685	in-class
A82	Studied comp	-2.7445	3.06877	2.27243	3.7087	0.553677	13.609	7.84805	in-class
A83	Studied comp	1.13575	1.76664	-3.09007	0.353699	1.22193	5.44047	20.2864	in-class
A84	Studied comp	-0.619708	-1.03517	-0.060819	-1.2995	1.26617	2.43567	5.96892	in-class
A85	Studied comp	-0.674064	2.93894	-0.69226	0.68922	-1.06278	3.388	3.56419	in-class
A86	Studied comp	1.12441	3.31898	-1.79607	-1.1861	0.228302	4.8479	10.9157	in-class

## Sheet: CI ref comp
No.	Name	SMILES	Set	CI_obs	MW	Dense	nHA	nHD	TPSA3.0	nRot	nRing	MaxRing	nHet	nRig	Flex	Fsp3	logS	logD	logP	caco2	MDCK	PAMPA	ATSC7i	TPSAMord	GATS3m
1	Abacavir	Nc1nc(NC2CC2)c2ncn(C3C=CC(CO)C3)c2n1	Test	0.47	286.15	1.02908	7	4	101.88	4	4	9	7	18	0.222222	0.5	-2.38078	1.19411	0.696732	-5.7243	-5.07701	0.668397	5.244	113.8	0.8733
2	Acipimox	Cc1cnc(C(=O)O)c[n+]1[O-]	Test	0.25	154.04	1.0879	5	1	77.13	1	1	6	5	7	0.142857	0.167	-0.640553	0.0969066	-0.163019	-5.60883	-4.61158	0.983869	1.965	190.7	1.025
3	Acyclovir	Nc1nc2c(ncn2COCCO)c(=O)[nH]1	Train	0.17	225.09	1.12197	8	4	119.05	4	2	9	8	11	0.363636	0.375	-1.78808	-1.06091	-1.57896	-6.00566	-5.36111	0.505244	0.2029	195.5	0.9218
4	Alanine	CC(N)C(=O)O	Train	0.3	89.05	1.03085	3	3	63.32	1	0	0	3	1	1	0.667	0.87991	-1.2135	-2.83643	-5.48778	-2.03391	0.933706	0	116.5	1.063
5	Alfentanil	CCC(=O)N(c1ccccc1)C1(COC)CCN(CCn2nnn(CC)c2=O)CC1	Test	0.75	416.25	0.984892	9	0	85.49	10	3	6	9	19	0.526316	0.619	-3.55732	2.70049	2.44458	-5.41479	-4.83552	0.0221818	1.78	60.77	0.9772
6	Amprenavir	CC(C)CN(CC(O)C(Cc1ccccc1)NC(=O)OC1CCOC1)S(=O)(=O)c1ccc(N)cc1	Train	0.38	505.22	1.00828	9	4	131.19	13	3	6	10	20	0.65	0.48	-3.75103	2.59679	2.2488	-5.21875	-4.79449	0.000930598	-32.99	140.3	1.263
7	Azidothymidine	Cc1cn(C2CC(N=[N+]=[N-])C(CO)O2)c(=O)[nH]c1=O	Train	0.29	267.1	1.10662	9	2	133.08	3	2	6	9	15	0.2	0.6	-1.06925	0.089961	-0.109296	-5.21269	-5.01533	0.984155	-11.61	168.3	0.9962
8	Betamethasone	C[C@H]1C[C@H]2[C@@H]3CCC4=CC(=O)C=C[C@@]4([C@]3([C@H](C[C@@]2([C@]1(C(=O)CO)O)C)O)F)C	Train	0.41	392.2	0.994636	5	3	94.83	2	4	17	6	22	0.0909091	0.727	-3.31706	1.72761	1.28843	-4.90897	-4.69232	0.626728	18.92	162.1	0.9297
9	Biotin	O=C(O)CCCCC1SCC2NC(=O)NC21	Train	0.35	244.09	1.08003	5	3	78.43	5	2	8	6	11	0.454545	0.8	-2.90527	1.14155	0.558774	-5.42759	-5.07752	0.979575	-5.277	149	1.149
10	Bupivacaine	CCCCN1CCCCC1C(=O)Nc1c(C)cccc1C	Train	0.73	288.22	0.892297	3	1	32.34	6	2	6	3	13	0.461538	0.611	-2.96154	3.21252	3.38044	-4.71512	-4.52568	0.0505026	11.1	25.48	1.018
11	Buprenorphine	COC12CCC3(CC1C(C)(O)C(C)(C)C)C1Cc4ccc(O)c5c4C3(CCN1CC1CC1)C2O5	Train	0.29	467.3	0.956615	5	2	62.16	5	8	3	5	28	0.178571	0.793	-4.71978	3.48685	3.98975	-4.93577	-4.83128	0.12778	-31.67	79.2	1.056
12	Cefoperazone	CCN1CCN(C(=O)NC(C(=O)NC2C(=O)N3C(C(=O)O)=C(CSc4nnnn4C)CSC23)c2ccc(O)cc2)C(=O)C1=O	Test	0.04	645.14	1.1262	17	4	220.26	12	5	8	19	32	0.375	0.4	-1.93837	0.246154	-0.390546	-6.34604	-5.5454	0.997875	-25.23	266.2	0.8755
13	Cefpirome	CON=C(C(=O)NC1C(=O)N2C(C(=O)[O-])=C(C[n+]3cccc4c3CCC4)CSC12)c1csc(N)n1	Test	0.2	514.11	1.10118	11	3	153.92	8	5	9	13	28	0.285714	0.364	-1.79729	-0.460171	-0.48738	-5.80552	-5.21968	0.924062	2.514	171.9	0.8965
14	Ceftizoxime	CON=C(C(=O)NC1C(=O)N2C(C(=O)O)=CCSC12)c1csc(N)n1	Train	0.12	383.04	1.17774	10	4	147.21	6	3	8	12	18	0.333333	0.308	-2.57817	0.571457	-0.00744761	-6.05416	-5.334	0.98406	4.246	222.9	1.037
15	Chloroprocaine	CCN(CC)CCOC(=O)c1ccc(N)cc1Cl	Train	0.83	270.11	1.0038	4	2	55.56	7	1	6	5	7	1	0.462	-2.25774	2.36337	2.69709	-4.90599	-4.77297	0.193275	-4.984	64.59	0.8888
16	Cimetidine	CNC(=NC#N)NCCSCc1[nH]cnc1C	Train	0.3	252.12	1.03215	6	3	88.89	7	1	5	7	7	1	0.5	-1.44832	0.662493	0.653134	-5.54296	-5.15465	0.268459	-5.618	74.66	1.111
17	Clavulanic acid	O=C(O)C1C(=CCO)OC2CC(=O)N21	Train	0.06	199.05	1.12553	6	2	87.07	2	2	7	6	11	0.181818	0.5	0.0617435	-0.32324	-0.780739	-5.75007	-4.63736	0.996475	7.759	209.9	1.016
18	Cocaethylene	CCOC(=O)[C@H]1[C@@H](OC(=O)c2ccccc2)C[C@@H]2CC[C@H]1N2C	Train	0.78	317.16	0.969344	5	0	55.84	6	3	7	5	17	0.352941	0.556	-2.22061	1.95048	2.1603	-4.98546	-4.73053	0.302476	-15.85	50.79	0.9849
19	Cocaine	COC(=O)C1C(OC(=O)c2ccccc2)CC2CCC1N2C	Train	0.88	303.15	0.978237	5	0	55.84	5	3	7	5	17	0.294118	0.529	-2.21389	2.00837	2.15451	-4.77023	-4.61729	0.629803	-25.6	65.32	0.9879
20	Cortisol	C[C@]12CCC(=O)C=C1CC[C@@H]1[C@@H]2[C@@H](O)C[C@@]2(C)[C@H]1CC[C@]2(O)C(=O)CO	Train	0.5	362.21	0.969544	5	3	94.83	2	4	17	5	22	0.0909091	0.81	-3.63445	1.69664	1.34468	-4.64861	-4.76214	0.587912	0.261	167.5	1.017
21	Cortisone	CC12CCC(=O)C=C1CCC1C2C(=O)CC2(C)C1CCC2(O)C(=O)CO	Train	0.74	360.19	0.970989	5	2	91.67	2	4	17	5	23	0.0869565	0.762	-3.39186	1.45026	1.15233	-4.38331	-4.73884	0.266194	-7.567	182.1	1.016
22	Creatinine	CN1CC(=O)NC1=N	Train	0.31	113.06	1.06972	4	2	56.19	0	1	5	4	7	0	0.5	0.112907	-1.33544	-2.24293	-5.84022	-4.84845	0.774605	0	109.2	1.376
23	D4T	Cc1cn([C@H]2C=C[C@@H](CO)O2)c(=O)[nH]c1=O	Train	0.24	224.08	1.06193	6	2	84.32	2	2	6	6	13	0.153846	0.4	-0.718574	-0.630922	-0.926287	-5.33461	-5.31025	0.933784	-5.754	158.7	0.9851
24	DDE	ClC(Cl)=C(c1ccc(Cl)cc1)c1ccc(Cl)cc1	Train	0.61	315.94	1.14481	0	0	0	2	2	6	4	13	0.153846	0	-6.80945	4.87446	6.14911	-4.6306	-4.81915	0.713693	1.843	0	0.8456
25	Dexamethasone	C[C@@H]1C[C@H]2[C@@H]3CCC4=CC(=O)C=C[C@@]4([C@]3([C@H](C[C@@]2([C@]1(C(=O)CO)O)C)O)F)C	Train	0.37	392.2	0.994636	5	3	94.83	2	4	17	6	22	0.0909091	0.727	-3.50905	1.7786	1.32115	-4.91055	-4.71523	0.32471	18.92	196.7	0.9297
26	Dichlorobenzene	Clc1ccccc1Cl	Test	0.98	145.97	1.15584	0	0	0	0	1	6	2	6	0	0	-2.99286	3.1652	3.39014	-4.56023	-4.72579	0.100618	0	0	0.9167
27	Diclofenac	O=C(O)Cc1ccccc1Nc1c(Cl)cccc1Cl	Train	0.79	295.02	1.0762	3	2	49.33	4	2	6	5	13	0.307692	0.071	-3.66145	2.94335	4.58238	-4.26758	-4.45175	0.61619	-13.09	87.48	0.9475
28	Didanosine	OCC1CCC(n2cnc3c(O)ncnc32)O1	Train	0.31	236.09	1.09474	7	2	93.29	2	3	9	7	15	0.133333	0.5	-0.846581	-0.617815	-1.28958	-5.40264	-4.87775	0.432382	-4.97	172.4	0.9013
29	Ethanol	CCO	Train	1.07	46.04	0.88643	1	1	20.23	0	0	0	1	0	0	1	1.50174	-0.578514	-0.266842	-4.53144	-4.68097	0.47616	0	58.38	0.8421
30	Fenoterol	CC(Cc1ccc(O)cc1)NCC(O)c1cc(O)cc(O)c1	Train	0.1	303.15	0.9599	5	5	92.95	6	2	6	5	12	0.5	0.294	-1.68493	1.32552	1.09222	-5.4791	-4.87006	0.991802	8.933	195.8	1.129
31	Ganciclovir	Nc1nc2c(ncn2COC(CO)CO)c(=O)[nH]1	Train	0.17	255.1	1.12524	9	5	139.28	5	2	9	9	11	0.454545	0.444	-1.76741	-1.26029	-1.71549	-5.98164	-5.09149	0.999097	9.429	231.4	0.9229
32	Glucose	OCC1OC(O)C(O)C(O)C1O	Test	0.26	180.06	1.15042	6	5	110.38	1	1	6	6	6	0.166667	1	-0.0556032	-2.38151	-2.77282	-6.12644	-4.90376	0.985195	2.711	195.8	0.9228
33	Hydralazine	NNc1nncc2ccccc12	Train	0.61	160.07	0.9966	4	3	63.83	1	2	10	4	11	0.0909091	0	-2.79297	0.129247	1.05215	-5.10914	-4.68815	0.389679	2.798	36.2	0.8002
34	Hydroxyphenytoin	O=C1NC(=O)C(c2ccccc2)(c2ccc(O)cc2)N1	Train	0.52	268.08	0.994364	5	3	78.43	2	3	6	5	19	0.105263	0.067	-2.66443	1.72762	1.56624	-5.58472	-4.70322	0.741356	2.063	156.2	0.9485
35	Indinavir	CC(C)(C)NC(=O)[C@@H]1CN(Cc2cccnc2)CCN1C[C@@H](O)C[C@@H](Cc1ccccc1)C(=O)N[C@H]1c2ccccc2C[C@H]1O	Test	0.39	613.36	0.944251	9	4	118.03	14	5	9	9	30	0.466667	0.472	-3.3034	2.49553	2.48968	-5.25752	-4.84727	0.145764	-1.632	129.1	1.2
36	Indomethacin	COc1ccc2c(c1)c(CC(=O)O)c(C)n2C(=O)c1ccc(Cl)cc1	Test	0.72	357.08	1.02271	5	1	68.53	5	3	9	6	18	0.277778	0.158	-5.80133	2.66834	3.0915	-4.682	-4.6281	0.738578	0.05045	145.2	1.019
37	L-acethylmethadol	CCC(OC(C)=O)C(CC(C)N(C)C)(c1ccccc1)c1ccccc1	Train	0.95	353.24	0.884486	3	0	29.54	9	2	6	3	13	0.692308	0.435	-4.10514	3.60333	4.18883	-4.75207	-4.55904	0.00529053	-40.81	16.1	1.095
38	L-alpha-acetyl-N-normethadol	CCC(OC(C)=O)C(CC(C)NC)(c1ccccc1)c1ccccc1	Train	0.8	339.22	0.887831	3	1	38.33	9	2	6	3	13	0.692308	0.409	-3.96705	3.48887	4.00961	-4.8644	-4.90039	0.0269999	-32.56	49.05	1.027
39	Lamivudine	Nc1ccn(C2CSC(CO)O2)c(=O)n1	Train	0.23	229.05	1.14656	6	3	90.37	2	2	6	7	12	0.166667	0.5	-0.649011	-0.936275	-1.02395	-5.63682	-5.12352	0.77097	-2.731	123.2	1.109
40	Lidocaine	CCN(CC)CC(=O)Nc1c(C)cccc1C	Train	0.91	234.17	0.892478	3	1	32.34	6	1	6	3	7	0.857143	0.5	-1.98061	2.44871	2.44942	-4.75333	-4.61359	0.00088481	30.58	39.38	1.125
41	L-Leucine	CC(C)CC(N)C(=O)O	Test	0.62	131.09	0.948051	3	3	63.32	3	0	0	3	1	3	0.833	-0.488707	-0.121658	-1.54486	-4.97524	-4.06429	0.962352	2.112	110.5	1.065
42	Lopinavir	Cc1cccc(C)c1OCC(=O)NC(Cc1ccccc1)C(O)CC(Cc1ccccc1)NC(=O)C(C(C)C)N1CCCNC1=O	Test	0.73	628.36	0.937036	9	4	120	17	4	6	9	27	0.62963	0.432	-4.37214	3.29304	3.31564	-5.06393	-4.56301	0.00631191	-7.151	77.99	1.063
43	Lysine	NCCCCC(N)C(=O)O	Test	0.35	146.11	0.978831	4	5	89.34	5	0	0	4	1	5	0.833	0.70848	-1.54565	-3.30308	-5.85573	-5.43645	0.985827	4.743	132.9	0.8776
44	Mefloquine	OC(c1cc(C(F)(F)F)nc2c(C(F)(F)F)cccc12)C1CCCCN1	Train	1.57	378.12	1.14261	3	2	45.15	4	3	10	9	17	0.235294	0.471	-4.26194	3.38036	3.54039	-4.77092	-4.86757	0.672483	142.2	52.2	0.6206
45	Meropenem	C[C@@H](O)[C@H]1C(=O)N2C(C(=O)O)=C(S[C@@H]3CN[C@H](C(=O)N(C)C)C3)[C@H](C)[C@H]12	Test	0.08	383.15	1.05894	8	3	110.18	6	3	7	9	16	0.375	0.706	-1.64288	0.636115	-0.368846	-5.70914	-5.15903	0.998537	-3.886	198.2	1.228
46	Metacroplamide	CCN(CC)CCNC(=O)c1cc(Cl)c(N)cc1OC	Train	0.4	299.14	1.00592	5	3	67.59	8	1	6	6	7	1.14286	0.5	-3.57894	2.39578	2.45889	-4.66097	-4.74533	0.072815	5.208	66.56	0.8721
47	Metformin	CN(C)C(=N)NC(=N)N	Train	0.34	129.1	1.01294	5	5	88.99	3	0	0	5	2	1.5	0.5	-1.70934	-0.637476	-1.7123	-5.99205	-5.23646	0.954566	0.9832	76.46	1.419
48	Methadone	CCC(=O)C(CC(C)N(C)C)(c1ccccc1)c1ccccc1	Train	0.83	309.21	0.868589	2	0	20.31	7	2	6	2	13	0.538462	0.381	-3.45901	3.26848	3.68498	-4.69093	-4.55388	0.0354021	-38.33	24.01	1.027
49	Mezlocilline	CC1(C)SC2C(NC(=O)C(NC(=O)N3CCN(S(C)(=O)=O)C3=O)c3ccccc3)C(=O)N2C1C(=O)O	Train	0.14	539.11	1.12601	13	3	173.5	9	4	7	15	26	0.346154	0.476	-2.32323	1.2538	1.00586	-6.11909	-5.28686	0.99739	5.099	290.3	1.312
50	Morphine	CN1CCC23c4c5ccc(O)c4OC2C(O)C=CC3C1C5	Train	0.63	285.14	0.99481	4	2	52.93	0	5	0	4	22	0	0.529	-2.09549	0.914749	0.665014	-4.99424	-4.77325	0.173919	9.997	108.9	0.9457
51	Naloxone	C=CCN1CCC23c4c5ccc(O)c4OC2C(=O)CCC3(O)C1C5	Train	0.64	327.15	0.999318	5	2	70	2	5	0	5	24	0.0833333	0.526	-2.59303	1.68324	1.86836	-4.5998	-4.72069	0.133228	9.616	130.9	0.9202
52	Nicotine	CN1CCCC1c1cccnc1	Train	0.93	162.12	0.908299	2	0	16.13	1	2	6	2	11	0.0909091	0.5	0.546121	0.612055	1.04162	-4.72215	-4.92446	0.401848	-6.339	27.53	1.123
53	Oseltamivir	CCOC(=O)C1=CC(OC(CC)CC)C(NC(C)=O)C(N)C1	Test	0.13	312.2	0.957725	6	3	90.65	9	1	6	6	8	1.125	0.75	-1.04212	0.61831	0.741701	-5.54515	-4.90791	0.532597	-14.32	112.1	1.023
54	Pentamidine	N=C(N)c1ccc(OCCCCCOc2ccc(C(=N)N)cc2)cc1	Train	0.04	340.19	0.943549	6	6	118.2	10	2	6	6	14	0.714286	0.263	-2.56568	2.25156	0.22589	-5.99019	-5.09227	0.908529	-15.72	115.2	1.051
55	Phenobarbitone	CCC1(c2ccccc2)C(=O)NC(=O)NC1=O	Test	0.52	232.08	1.00233	5	2	75.27	2	2	6	5	15	0.133333	0.25	-2.33095	1.26878	1.29491	-4.65733	-4.60624	0.846402	7.916	135.7	0.8056
56	Predinisolone	CC12C=CC(=O)C=C1CCC1C2C(O)CC2(C)C1CCC2(O)C(=O)CO	Train	0.38	360.19	0.970989	5	3	94.83	2	4	17	5	22	0.0909091	0.714	-3.55364	1.82411	1.45082	-5.02318	-4.72467	0.745259	2.145	175.3	0.9947
57	Propofol	CC(C)c1cccc(C(C)C)c1O	Train	0.51	178.14	0.854664	1	1	20.23	2	1	6	1	6	0.333333	0.5	-2.59836	3.23638	3.58581	-4.73517	-4.71239	0.0145248	-11.49	31.98	1.005
58	Pyridoxal	Cc1ncc(CO)c(C=O)c1O	Train	0.37	167.06	1.01132	4	2	70.42	2	1	6	4	7	0.285714	0.25	-1.21202	0.604724	0.260637	-5.09263	-4.73595	0.833663	5.902	142	0.808
59	Pyridoxal 5'-fosfate	Cc1ncc(COP(=O)(O)O)c(C=O)c1O	Train	0.07	247.02	1.16857	7	3	116.95	4	1	6	8	8	0.5	0.25	-1.86184	0.320513	0.0588562	-5.67414	-4.91896	0.712673	8.826	243	1.038
60	Pyridoxine	Cc1ncc(CO)c(CO)c1O	Test	0.56	169.07	1.00741	4	3	73.58	2	1	6	4	6	0.333333	0.375	-0.477675	-0.179497	-0.653871	-4.98611	-4.78008	0.968501	7.139	140	0.8121
61	Pyrimethamine	CCc1nc(N)nc(N)c1-c1ccc(Cl)cc1	Test	1	248.08	1.02354	4	4	77.82	2	2	6	5	12	0.166667	0.167	-3.19634	2.45544	2.36816	-4.90775	-4.69299	0.11623	-1.657	59.31	0.9543
62	Quabain	CC1OC(OC2CC(O)C3(CO)C4C(O)CC5(C)C(C6=CC(=O)OC6)CCC5(O)C4CCC3(O)C2)C(O)C(O)C1O	Train	0.07	584.28	1.0452	12	8	206.6	4	6	17	12	32	0.125	0.897	-0.878676	-0.801322	-1.77282	-6.94831	-5.12975	1	-10.53	347.4	1.003
63	Riboflavin	Cc1cc2nc3c(=O)[nH]c(=O)nc-3n(CC(O)C(O)C(O)CO)c2cc1C	Train	0.69	376.14	1.05898	10	5	161.56	5	3	14	10	18	0.277778	0.412	-3.05255	0.498279	-1.37735	-5.29636	-5.09828	0.927227	-28.36	263	0.9086
64	Rifabutin	COC1C=COC2(C)Oc3c(C)c(O)c4c(O)c(c5c(c4c3C2=O)NC2(CCN(CC(C)C)CC2)N=5)=NC(=O)C(C)=CC=CC(C)C(O)C(C)C(O)C(C)C(OC(C)=O)C1C	Train	0.37	846.44	0.982091	15	5	209.04	5	6	25	15	46	0.108696	0.587	-3.46939	2.1501	2.08719	-5.48971	-4.78816	0.987197	-24.47	227.1	0.9686
65	Rifampin	COC1C=COC2(C)Oc3c(C)c(O)c4c(O)c(c(C=NN5CCN(C)CC5)c(O)c4c3C2=O)NC(=O)C(C)=CC=CC(C)C(O)C(C)C(O)C(C)C(OC(C)=O)C1C	Train	0.12	822.41	0.994049	16	6	220.15	5	6	6	16	43	0.116279	0.535	-2.89254	1.50288	1.44578	-5.48018	-5.00387	0.992004	-55.35	232.2	0.9653
66	Ritodrine	C[C@H](NCCc1ccc(O)cc1)[C@H](O)c1ccc(O)cc1	Test	0.1	287.15	0.935269	4	4	72.72	6	2	6	4	12	0.5	0.294	-1.97705	1.4881	1.37972	-5.26857	-4.76859	0.732017	-1.248	148	1.074
67	Ritonavir	CC(C)c1nc(CN(C)C(=O)N[C@H](C(=O)N[C@@H](Cc2ccccc2)C[C@H](O)[C@H](Cc2ccccc2)NC(=O)OCc2cncs2)C(C)C)cs1	Train	0.09	720.31	0.990855	11	4	145.78	22	4	6	13	25	0.88	0.432	-5.55946	3.87772	4.60356	-5.51872	-4.78479	1.97e-05	-12.49	99.1	1.014
68	Ropivacaine	CCCN1CCCCC1C(=O)Nc1c(C)cccc1C	Train	0.75	274.2	0.896919	3	1	32.34	5	2	6	3	13	0.384615	0.588	-2.54261	2.84793	2.95579	-4.76257	-4.56578	0.047288	26.44	30.46	1.024
69	Rosiglitazone	CN(CCOc1ccc(CC2SC(=O)NC2=O)cc1)c1ccccn1	Train	0.2	357.11	1.01743	6	1	71.53	7	3	6	7	19	0.368421	0.278	-4.06445	2.69884	2.50315	-5.16914	-4.66252	0.818646	-2.544	142.6	1.136
70	Salbutamol	CC(C)(C)NCC(O)c1ccc(O)c(CO)c1	Train	0.4	239.15	0.940403	4	4	72.72	5	1	6	4	6	0.833333	0.538	-0.618028	0.363636	0.314397	-4.96985	-4.72364	0.930222	6.119	148.6	1.236
71	Saquinavir	CC(C)(C)NC(=O)[C@@H]1C[C@@H]2CCCC[C@@H]2CN1C[C@@H](O)[C@H](Cc1ccccc1)NC(=O)[C@H](CC(N)=O)NC(=O)c1ccc2ccccc2n1	Test	0.05	670.38	0.955889	11	6	166.75	16	5	10	11	32	0.5	0.5	-3.91538	3.21962	3.51079	-6.0589	-4.95615	0.00962428	-10.89	180.1	1.12
72	S-ketoprofen	CC(C(=O)O)c1cccc(C(=O)c2ccccc2)c1	Train	0.39	254.09	0.929173	3	1	54.37	4	2	6	3	14	0.285714	0.125	-3.57356	2.77135	3.17227	-4.64997	-4.47486	0.986932	2.35	128.4	0.9296
73	SR49059	COc1ccc(S(=O)(=O)N2c3ccc(Cl)cc3C(O)(c3ccccc3Cl)C2C(=O)N2CCCC2C(N)=O)cc1OC	Test	0.31	619.09	1.09668	10	3	139.47	8	5	9	13	31	0.258065	0.286	-3.9387	2.46956	2.32819	-5.3954	-5.02996	0.130602	-3.702	169.5	0.9639
74	Sufentanil	CCC(=O)N(c1ccccc1)C1(COC)CCN(CCc2cccs2)CC1	Train	0.66	386.2	0.952022	4	0	32.78	9	3	6	5	18	0.5	0.5	-3.72095	3.53653	3.7872	-5.28831	-4.66642	0.00128653	0.4463	28	1.112
75	Sulindac	CC1=C(CC(=O)O)c2cc(F)ccc2C1=Cc1ccc([S+](C)[O-])cc1	Train	0.47	356.09	1.00018	3	1	60.36	4	3	9	5	18	0.222222	0.15	-3.90032	2.53601	2.46377	-5.71797	-4.87979	0.874615	22.85	176.7	1.074
76	Sulindac sulfide	CSc1ccc(C=C2C(C)=C(CC(=O)O)c3cc(F)ccc32)cc1	Train	0.81	340.09	0.979421	2	1	37.3	4	3	9	4	18	0.222222	0.15	-4.52826	3.50273	4.61905	-5.27811	-4.96297	0.85041	24.06	143.1	1.058
77	Theophylline	Cn1c(=O)c2nc[nH]c2n(C)c1=O	Test	0.8	180.06	1.10103	6	1	72.68	0	2	9	6	12	0	0.286	-1.88561	0.383164	0.285947	-4.32988	-4.59679	0.599168	2.155	123.4	0.7481
78	Thiopental	CCCC(C)C1(CC)C(=O)NC(=S)NC1=O	Test	0.95	242.11	1.00699	4	2	58.2	4	1	6	5	9	0.444444	0.727	-3.64411	2.46615	2.82541	-4.73463	-4.82448	0.588711	0.6085	68.64	0.7816
79	Ticarcillin	CC1(C)SC2C(NC(=O)C(C(=O)O)c3ccsc3)C(=O)N2C1C(=O)O	Test	0.04	384.04	1.13534	8	3	124.01	6	3	7	10	17	0.352941	0.467	-1.62608	0.932109	0.749573	-6.12406	-5.25974	0.999578	6.368	234.8	1.36
80	Triamterene	Nc1nc(N)c2nc(-c3ccccc3)c(N)nc2n1	Test	0.85	253.11	1.02755	7	6	129.62	1	3	10	7	17	0.0588235	0	-3.11274	1.3964	1.03129	-5.0274	-4.72712	0.123878	0.03144	92.43	0.8409
81	Trovafloxacin	NC1C2CN(c3nc4c(cc3F)c(=O)c(C(=O)O)cn4-c3ccc(F)cc3F)CC12	Train	0.19	416.11	1.10513	7	3	101.45	3	5	10	10	26	0.115385	0.25	-2.96822	1.63995	0.531228	-5.67355	-4.71759	0.940112	7.419	274.6	0.8804
82	Urea	NC(N)=O	Train	0.32	60.03	1.11167	3	4	69.11	0	0	0	3	1	0	0	1.14423	-1.60444	-1.967	-5.31229	-2.76661	0.872652	0	101	1.992
83	Valproic acid	CCCC(CCC)C(=O)O	Train	0.95	144.12	0.890353	2	1	37.3	5	0	0	2	1	5	0.875	-1.68111	2.19381	2.49081	-4.36502	-4.66827	0.939968	2.298	89.17	0.8601
84	Vinblastine	CCC1(O)CC2CN(CCc3c([nH]c4ccccc34)C(C(=O)OC)(c3cc4c(cc3OC)N(C)C3C(O)(C(=O)OC)C(OC(C)=O)C5(CC)C=CCN6CCC43C65)C2)C1	Train	0.31	810.42	0.986799	13	3	154.1	10	9	18	13	48	0.208333	0.587	-4.94546	3.39476	3.91281	-5.10673	-4.92768	0.0676723	-22.51	164.1	0.9353
85	Zalcitabine	Nc1ccn(C2CCC(CO)O2)c(=O)n1	Test	0.22	211.1	1.06316	6	3	90.37	2	2	6	6	12	0.166667	0.556	-0.454377	-1.26314	-1.32703	-5.6133	-5.08021	0.71989	-3.851	122.5	0.9938

## Sheet: Antiparasitics-descriptors
No.	Compound		SMILES	MW	Dense	nHA	nHD	TPSA3.0	nRot	nRing	MaxRing	nHet	nRig	Flex	Fsp3	logS	logD	logP	caco2	MDCK	PAMPA	GATS3m	TPSAMord	ATSC7i
A1	Thiabendazole		c1ccc2[nH]c(-c3cscn3)nc2c1	201.04	1.04967	3	1	41.57	1	3	9	4	15	0.0666667	0	-3.77163	2.59993	2.50008	-4.55493	-4.43023	0.56843	0.6577	44.03	-0.4628
A2	Parbendazole		CCCCc1ccc2nc(NC(=O)OC)[nH]c2c1	247.13	0.974181	5	2	67.01	6	2	9	5	11	0.545455	0.385	-4.4125	3.29835	3.22205	-4.89213	-4.48894	0.0186328	0.9103	99.42	-6.06
A3	Cambendazole		CC(C)OC(=O)Nc1ccc2nc(-c3cscn3)[nH]c2c1	302.08	1.05382	6	2	79.9	5	3	9	7	16	0.3125	0.214	-3.61831	2.90732	2.80964	-4.73297	-4.52483	0.515993	0.8288	90.21	-11
A4	Albendazole		CCCSc1ccc2nc(NC(=O)OC)[nH]c2c1	265.09	1.04001	5	2	67.01	6	2	9	6	11	0.545455	0.333	-4.32336	2.93564	2.65907	-4.99377	-4.63083	0.0265042	1.262	98.06	-7.525
A5	Fenbendazole		COC(=O)Nc1nc2ccc(Sc3ccccc3)cc2[nH]1	299.07	1.03016	5	2	67.01	5	3	9	6	17	0.294118	0.067	-5.18884	3.68689	3.39157	-4.91773	-4.86867	0.00590076	1.43	103.5	-13.27
A6	Flubendazole		COC(=O)Nc1nc2ccc(C(=O)c3ccc(F)cc3)cc2[nH]1	313.09	1.03905	6	2	84.08	5	3	9	7	18	0.277778	0.062	-5.14978	2.99867	2.52925	-4.92428	-4.73055	0.0112247	1.012	184.3	-22.99
A7	Mebendazole		COC(=O)Nc1nc2ccc(C(=O)c3ccccc3)cc2[nH]1	295.1	0.999473	6	2	84.08	5	3	9	6	18	0.277778	0.062	-5.0492	2.94687	2.42169	-4.92884	-4.70077	0.0295126	0.9492	136.2	-11.89
A8	Oxfendazole		COC(=O)Nc1nc2ccc([S+]([O-])c3ccccc3)cc2[nH]1	315.07	1.05338	6	2	90.07	5	3	9	7	17	0.294118	0.067	-3.40158	1.36267	1.04727	-5.05854	-4.65127	0.0178494	1.358	139.5	-11.43
A9	Oxibendazole		CCCOc1ccc2nc(NC(=O)OC)[nH]c2c1	249.11	1.01605	6	2	76.24	6	2	9	6	11	0.545455	0.333	-4.29415	2.62121	2.27895	-4.80313	-4.47031	0.0739633	0.9575	115.7	-10.78
A10	Luxabendazole		COC(=O)Nc1nc2ccc(OS(=O)(=O)c3ccc(F)cc3)cc2[nH]1	365.05	1.13105	8	2	110.38	6	3	9	10	19	0.315789	0.067	-4.80132	2.58725	2.05596	-5.19836	-4.84197	0.156917	1.18	164.2	-17.72
A11	Febantel		COCC(=O)Nc1cc(Sc2ccccc2)ccc1N=C(NC(=O)OC)NC(=O)OC	446.13	1.04667	10	3	127.35	13	2	6	11	16	0.8125	0.2	-4.31692	3.28428	3.06658	-4.75175	-4.84153	0.781541	1.323	153.9	-42.89
A12	Netobimin		CCCSc1ccc([N+](=O)[O-])c(NC(=NCCS(=O)(=O)O)NC(=O)OC)c1	420.08	1.13885	11	3	160.23	12	1	6	13	11	1.09091	0.429	-3.40584	2.09208	1.28169	-5.29316	-4.91034	0.867343	1.136	192.6	-5.953
A13	Pyrantel		CN1CCCN=C1/C=C/c1cccs1	206.09	0.973702	2	0	15.6	2	2	6	3	12	0.166667	0.364	-2.53005	2.09352	2.14308	-4.61759	-4.34665	0.0752486	1.103	19.66	-5.79
A14	Morantel		Cc1ccsc1/C=C/C1=NCCCN1C	220.1	0.961337	2	0	15.6	2	2	6	3	12	0.166667	0.417	-2.64605	2.46203	2.34886	-4.63005	-4.23554	0.133505	1.049	19.3	15.09
A15	Levamisol		c1ccc([C@H]2CN3CCSC3=N2)cc1	204.07	1.00478	2	0	15.6	1	3	8	3	15	0.0666667	0.364	-2.20906	2.19282	2.06427	-4.61692	-4.38561	0.0511127	0.9949	23.53	-5.672
A16	Dichlorophos		COP(=O)(OC)OC=C(Cl)Cl	219.95	1.37028	4	0	44.76	4	0	0	7	2	2	0.5	-1.58511	1.33578	1.62322	-4.77706	-4.66629	0.573228	1.695	73.29	1.159
A17	Haloxone		Cc1c(Cl)c(=O)oc2cc(OP(=O)(OCCCl)OCCCl)ccc12	413.96	1.22254	6	0	74.97	8	2	10	10	13	0.615385	0.357	-3.70435	2.77158	2.84535	-4.71593	-4.76873	0.737152	1.037	117.2	-12.55
A18	Coumaphos		CCOP(=S)(OCC)Oc1ccc2c(C)c(Cl)c(=O)oc2c1	362.01	1.13874	5	0	57.9	6	2	10	8	13	0.461538	0.357	-5.02081	3.63528	3.95893	-4.52094	-4.71215	0.00887529	0.9475	98.74	-5.95
A19	Diethylcarbamazine		CCN(CC)C(=O)N1CCN(C)CC1	199.17	0.939021	4	0	26.79	4	1	6	4	7	0.571429	0.9	-1.24612	1.74942	1.63635	-4.61549	-4.83002	0.000287217	1.061	28.98	1.359
A20	Bunamidine		CCCCCCOc1ccc(C(=N)N(CCCC)CCCC)c2ccccc12	382.3	0.871224	3	1	36.32	14	2	10	3	12	1.16667	0.56	-5.80768	4.96259	7.32001	-4.94849	-4.68022	0.0033512	0.8592	20.93	-1.524
A21	Niclosamide		O=C(Nc1ccc([N+](=O)[O-])cc1Cl)c1cc(Cl)ccc1O	325.99	1.15282	6	2	92.47	4	2	6	8	14	0.285714	0	-5.60546	3.48531	4.62284	-4.89217	-4.72248	0.712618	1.048	169.7	-5.65
A22	Dichlorophen		Oc1ccc(Cl)cc1Cc1cc(Cl)ccc1O	268.01	1.07862	2	2	40.46	2	2	6	4	12	0.166667	0.077	-4.51885	3.52575	4.25739	-4.80373	-4.74525	0.599116	1.07	63.73	-5.373
A23	Bithionol		Oc1c(Cl)cc(Cl)cc1Sc1cc(Cl)cc(Cl)c1O	353.88	1.26336	2	2	40.46	2	2	6	7	12	0.166667	0	-4.55469	3.4039	5.30872	-5.0779	-4.76977	0.110519	1.324	50.29	-2.633
A24	Diamfenetide		CC(=O)Nc1ccc(OCCOCCOc2ccc(NC(C)=O)cc2)cc1	372.17	0.973716	7	2	85.89	12	2	6	7	14	0.857143	0.3	-2.56349	2.00034	1.61562	-4.8731	-4.69322	0.973355	1.281	166.5	-1.183
A25	Triclabendazole		CSc1nc2cc(Oc3cccc(Cl)c3Cl)c(Cl)cc2[nH]1	357.95	1.18722	3	1	37.91	3	3	9	7	16	0.1875	0.071	-6.24246	4.22184	4.98106	-5.06629	-4.74304	0.804782	0.8735	26.33	-7.088
A26	Oxiclosanide		O=C(Nc1cc(Cl)cc(Cl)c1O)c1c(O)c(Cl)cc(Cl)c1Cl	398.88	1.28151	4	3	69.56	3	2	6	9	13	0.230769	0	-6.1343	3.63101	4.97984	-5.16468	-4.79461	0.306182	1.024	114.9	-4.945
A27	Brotianide		CC(=O)Oc1c(Br)cc(Cl)cc1C(=S)Nc1ccc(Br)cc1	460.85	1.39374	3	1	38.33	5	2	6	7	14	0.357143	0.067	-5.72909	3.66245	4.42071	-5.05457	-4.62736	0.0374259	1.091	35.34	10.23
A28	Rafoxanide		O=C(Nc1ccc(Oc2ccc(Cl)cc2)c(Cl)c1)c1cc(I)cc(I)c1O	624.82	1.54854	4	2	58.56	5	3	6	8	19	0.263158	0	-7.27907	3.98465	6.5478	-4.97195	-4.76344	0.88827	0.9996	84.24	0.8204
A29	Clioxanide		CC(=O)Oc1c(I)cc(I)cc1C(=O)Nc1ccc(Cl)cc1	540.84	1.62452	4	1	55.4	5	2	6	7	14	0.357143	0.067	-6.1452	3.72498	4.49317	-4.80804	-4.69837	0.65254	1.06	73.79	28.74
A30	Closantel		Cc1cc(C(C#N)c2ccc(Cl)cc2)c(Cl)cc1NC(=O)c1cc(I)cc(I)c1O	661.85	1.46326	4	2	73.12	5	3	6	8	20	0.25	0.091	-7.28985	3.85064	6.81361	-4.99269	-4.72616	0.661991	0.9439	60.21	-3.541
A31	Nitroxinil		N#Cc1cc(I)c(O)c([N+](=O)[O-])c1	289.92	1.62062	5	1	87.16	1	1	6	6	8	0.125	0	-3.40747	2.2751	2.63115	-4.97932	-4.73348	0.970427	1.108	137.7	2.236
A32	Niclofolan		O=[N+]([O-])c1cc(Cl)cc(-c2cc(Cl)cc([N+](=O)[O-])c2O)c1O	343.96	1.21515	8	2	126.74	3	2	6	10	14	0.214286	0	-5.45636	3.22706	4.3208	-5.07574	-4.73055	0.94536	1.115	247.9	-0.9643
A33	Clorsulone		Nc1cc(C(Cl)=C(Cl)Cl)c(S(N)(=O)=O)cc1S(N)(=O)=O	378.9	1.35989	7	6	146.34	3	1	6	12	11	0.272727	0	-3.37492	1.33168	1.11024	-5.63908	-4.79202	0.999866	0.7019	192.1	15.13
A34	Bromofenofos		O=P(O)(O)Oc1c(Br)cc(Br)cc1-c1cc(Br)cc(Br)c1O	577.68	1.78247	5	3	86.99	3	2	6	10	13	0.230769	0	-2.75628	2.29111	4.00753	-5.44025	-4.69378	0.0618571	1.144	148.7	3.47
A35	Epsiprantel		O=C(C1CCCCC1)N1CC(=O)N2CCCc3ccccc3C2C1	326.2	0.941028	4	0	40.62	2	4	15	4	25	0.08	0.6	-3.28149	2.61487	2.68811	-4.38229	-4.82359	0.00197025	0.9469	74.32	8.677
A36	Resorantel		O=C(Nc1ccc(Br)cc1)c1c(O)cccc1O	306.98	1.20627	4	3	69.56	3	2	6	5	13	0.230769	0	-5.39956	3.41665	4.33689	-5.32827	-4.75712	0.438709	1.011	121	-10.39
A37	Praziquantel		O=C(C1CCCCC1)N1CC(=O)N2CCc3ccccc3C2C1	312.18	0.947878	4	0	40.62	2	4	14	4	24	0.0833333	0.579	-2.9681	2.39949	2.3799	-4.41773	-4.80993	0.0015136	0.9703	78.01	4.149
A38	Hexachlorophene		Oc1c(Cl)cc(Cl)c(Cl)c1Cc1c(O)c(Cl)cc(Cl)c1Cl	403.85	1.30561	2	2	40.46	2	2	6	8	12	0.166667	0.077	-4.97576	3.72178	6.0997	-5.17446	-4.74031	0.971644	0.8976	45.92	-6.1
A39	Sulfachloropyridazine		Nc1ccc(S(=O)(=O)Nc2ccc(Cl)nn2)cc1	284.01	1.16459	6	3	97.97	3	2	6	8	14	0.214286	0	-2.80933	0.772918	0.491798	-5.04458	-4.5109	0.481236	1.068	103.6	5.626
A40	Sulfadiazine		Nc1ccc(S(=O)(=O)Nc2ncccn2)cc1	250.05	1.09354	6	3	97.97	3	2	6	7	14	0.214286	0	-3.22479	0.452044	-0.0684251	-5.10033	-4.58361	0.875392	1.162	130.3	8.966
A41	Sulfadimethoxine		COc1cc(NS(=O)(=O)c2ccc(N)cc2)nc(OC)n1	310.07	1.10411	8	3	116.43	5	2	6	9	14	0.357143	0.167	-2.91656	2.08243	1.76085	-5.03966	-4.8327	0.719897	1.128	151.6	-16.37
A42	Sulfadoxine		COc1ncnc(NS(=O)(=O)c2ccc(N)cc2)c1OC	310.07	1.10411	8	3	116.43	5	2	6	9	14	0.357143	0.167	-2.78039	1.14005	0.787835	-5.06364	-4.83684	0.749294	1.053	133.4	5.497
A43	Sulfamethoxazol		Cc1cc(NS(=O)(=O)c2ccc(N)cc2)no1	253.05	1.10458	6	3	98.22	3	2	6	7	13	0.230769	0.1	-2.64664	1.053	0.682783	-4.89837	-4.74571	0.910909	1.262	125.8	9.664
A44	Sulfadymidine		Cc1cc(C)nc(NS(=O)(=O)c2ccc(N)cc2)n1	278.08	1.05632	6	3	97.97	3	2	6	7	14	0.214286	0.167	-2.50811	1.042	0.623143	-4.87914	-4.757	0.207275	1.201	119.1	23.98
A45	Sulfaquinoxaline		Nc1ccc(S(=O)(=O)Nc2cnc3ccccc3n2)cc1	300.07	1.05653	6	3	97.97	3	3	10	7	19	0.157895	0	-3.28745	1.85393	1.70024	-5.02708	-4.73178	0.436829	1.112	133.4	14.4
A46	Trimethoprim		COc1cc(Cc2cnc(N)nc2N)cc(OC)c1OC	290.14	1.00699	7	4	105.51	5	2	6	7	12	0.416667	0.286	-2.58491	1.07037	0.779311	-4.95121	-4.77461	0.0323924	0.9602	115.3	4.237
A47	Pirymethamine		CCc1nc(N)nc(N)c1-c1ccc(Cl)cc1	248.08	1.02354	4	4	77.82	2	2	6	5	12	0.166667	0.167	-3.19634	2.45544	2.36816	-4.90775	-4.69299	0.11623	0.9543	59.31	-1.657
A48	Diaveridine		COc1ccc(Cc2cnc(N)nc2N)cc1OC	260.13	0.992711	6	4	96.28	4	2	6	6	12	0.333333	0.231	-2.63406	1.15862	0.912852	-4.94476	-4.76758	0.0603037	1.025	104.5	0.2528
A49	Halofuginone		O=C(C[C@H]1NCCC[C@@H]1O)Cn1cnc2cc(Br)c(Cl)cc2c1=O	413.01	1.22315	6	2	84.22	4	3	10	8	19	0.210526	0.438	-3.57775	2.21067	2.06326	-5.65516	-4.81511	0.981215	0.6961	125.5	14.95
A50	Arprinocide		Nc1ncnc2c1ncn2Cc1c(F)cccc1Cl	277.05	1.11603	5	2	69.62	2	3	9	7	16	0.125	0.083	-3.28149	2.49796	2.25139	-5.01198	-4.56835	0.0534862	0.9307	106.2	-20.59
A51	Robenidine		N/C(=N\N=C\c1ccc(Cl)cc1)N/N=C/c1ccc(Cl)cc1	333.05	1.06555	5	3	75.13	5	2	6	7	15	0.333333	0	-5.27401	3.77144	3.83265	-4.89494	-4.71932	0.599045	1.161	41.58	-29.52
A52	Clopidol		Cc1[nH]c(C)c(Cl)c(=O)c1Cl	190.99	1.16905	2	1	32.86	0	1	6	4	7	0	0.286	-2.20776	0.890203	0.645417	-5.3278	-4.75861	0.882505	0.8171	48.37	0
A53	Diclazuril		N#CC(c1ccc(Cl)cc1)c1c(Cl)cc(-n2ncc(=O)[nH]c2=O)cc1Cl	405.98	1.14322	6	1	91.54	3	3	6	9	21	0.142857	0.059	-4.56973	3.07028	3.27915	-5.19933	-4.77312	0.0120336	1.036	110.3	-7.137
A54	Clazuril		N#CC(c1ccc(Cl)cc1)c1ccc(-n2ncc(=O)[nH]c2=O)cc1Cl	372.02	1.09447	6	1	91.54	3	3	6	8	21	0.142857	0.059	-4.38461	2.9588	3.00072	-5.24305	-4.77718	0.0290552	1.021	110.2	-6.242
A55	Toltrazuril		Cc1cc(-n2c(=O)[nH]c(=O)n(C)c2=O)ccc1Oc1ccc(SC(F)(F)F)cc1	425.07	1.13246	7	1	86.09	5	3	6	11	21	0.238095	0.167	-4.49662	3.42493	3.63036	-4.96992	-4.70077	0.0332797	0.9229	150.1	32.92
A56	Dinitolmide		Cc1c(C(N)=O)cc([N+](=O)[O-])cc1[N+](=O)[O-]	225.04	1.12807	8	2	129.37	3	1	6	8	9	0.333333	0.125	-2.75559	1.1359	0.779014	-4.93369	-4.60902	0.99741	0.8421	244.3	7.739
A57	Aklomide		NC(=O)c1ccc([N+](=O)[O-])cc1Cl	200	1.16642	5	2	86.23	2	1	6	6	8	0.25	0	-2.28777	1.18331	1.02876	-4.75065	-4.88359	0.721822	1.038	155.8	7.473
A58	Diminazene		C1=CC(=CC=C1C(=N)N)NN=NC2=CC=C(C=C2)C(=N)N	281.14	0.98014	7	7	136.49	5	2	6	7	15	0.333333	0	-3.02723	1.07714	0.842352	-6.19638	-5.20561	0.783696	1.084	113.1	27.16
A59	Pentamidine		C1=CC(=CC=C1C(=N)N)OCCCCCOC2=CC=C(C=C2)C(=N)N	340.19	0.943549	6	6	118.2	10	2	6	6	14	0.714286	0.263	-2.56568	2.25156	0.22589	-5.99019	-5.09227	0.908529	1.051	133.4	-15.72
A60	Imidocarb		O=C(Nc1cccc(C2=NCCN2)c1)Nc1cccc(C2=NCCN2)c1	348.17	0.983539	7	4	89.91	6	4	6	7	23	0.26087	0.211	-3.21249	2.10817	1.71583	-5.1902	-4.82724	0.992133	1.057	90.42	40.63
A61	Amicarbalide		N=C(N)c1cccc(NC(=O)Nc2cccc(C(=N)N)c2)c1	296.14	0.980836	7	8	140.87	6	2	6	7	15	0.4	0	-2.57075	0.645134	0.572836	-6.29461	-5.32369	0.998555	1.128	154.4	34.53
A62	Diazinone		CCOP(=S)(OCC)Oc1cc(C)nc(C(C)C)n1	304.1	1.06201	5	0	53.47	7	1	6	7	7	1	0.667	-4.05781	3.41468	3.49983	-4.3447	-4.61419	1.12e-06	1.065	24.31	9.569
A63	cythioate		COP(=S)(OC)Oc1ccc(S(N)(=O)=O)cc1	296.99	1.22596	6	2	87.85	5	1	6	9	9	0.555556	0.25	-3.37576	1.8118	1.63254	-4.77933	-4.9437	0.255358	1.374	122.1	-12.08
A64	fenthione		COP(=S)(OC)Oc1ccc(SC)c(C)c1	278.02	1.11985	3	0	27.69	5	1	6	6	7	0.714286	0.4	-4.56685	3.59292	3.89573	-4.94985	-4.77452	0.0208614	1.339	27.56	7.117
A65	Phoxim		CCOP(=S)(OCC)ON=C(C#N)c1ccccc1	298.05	1.07045	5	0	63.84	7	1	6	7	9	0.777778	0.333	-4.98499	3.77269	4.10399	-4.4011	-4.52481	0.0125738	1.003	13.2	-3.516
A66	Trichlorfon		COP(=O)(OC)C(O)C(Cl)(Cl)Cl	255.92	1.43484	4	1	55.76	4	0	0	8	1	4	1	-0.379894	0.727348	0.864096	-4.93058	-4.78375	0.998184	1.137	78.43	0
A67	Heptenophos		COP(=O)(OC)OC1=C(Cl)C2C=CCC12	250.02	1.17915	4	0	44.76	4	2	7	6	9	0.444444	0.556	-1.87421	2.00632	2.22662	-4.85243	-4.68332	0.24223	1.262	54.96	-3.623
A68	Carbaryl		CNC(=O)Oc1cccc2ccccc12	201.08	0.949593	3	1	38.33	3	2	10	3	12	0.25	0.083	-3.21416	2.18436	2.35682	-4.49237	-4.26693	0.382054	0.8599	52.24	-2.064
A69	Propoxur		CNC(=O)Oc1ccccc1OC(C)C	209.11	0.963297	4	1	47.56	5	1	6	4	7	0.714286	0.364	-2.0903	1.52608	1.51394	-4.52648	-4.55909	0.0240791	1.026	60.02	-14.64
A70	Allethrin		C=CCC1=C(C)C(OC(=O)C2C(C=C(C)C)C2(C)C)CC1=O	302.19	0.906781	3	0	43.37	6	2	5	3	12	0.5	0.579	-4.80824	3.96719	4.77559	-4.62428	-4.59779	0.0601541	1.226	70.6	51.64
A71	Cypermethrin		CC1(C)C(C=C(Cl)Cl)C1C(=O)OC(C#N)c1cccc(Oc2ccccc2)c1	415.07	1.02531	4	0	59.32	7	3	6	6	18	0.388889	0.273	-7.43238	4.30508	5.73417	-5.08867	-4.81234	0.999163	0.8164	33.56	-16.52
A72	Flumethrin		CC1(C)C(C=C(Cl)c2ccc(Cl)cc2)C1C(=O)OC(C#N)c1ccc(F)c(Oc2ccccc2)c1	509.1	1.02188	4	0	59.32	8	4	6	7	24	0.333333	0.214	-8.40623	4.87976	6.56138	-5.11649	-4.70679	0.114678	0.9855	58.94	-30.03
A73	Cyfluthrin		CC1(C)C(C=C(Cl)Cl)C1C(=O)OC(C#N)c1ccc(F)c(Oc2ccccc2)c1	433.06	1.05395	4	0	59.32	7	3	6	7	18	0.388889	0.273	-7.48944	4.36314	5.66492	-5.04761	-4.73731	0.99586	0.8045	72.66	-9.458
A74	Cyhalothrin		CC1(C)C(/C=C(\Cl)C(F)(F)F)C1C(=O)OC(C#N)c1cccc(Oc2ccccc2)c1	449.1	1.05643	4	0	59.32	8	3	6	8	18	0.444444	0.304	-7.40108	4.5092	5.65035	-5.27253	-4.8702	0.757873	0.8914	41.75	90.94
A75	Permethrin		CC1(C)C(C=C(Cl)Cl)C1C(=O)OCc1cccc(Oc2ccccc2)c1	390.08	1.02168	3	0	35.53	7	3	6	5	17	0.411765	0.286	-7.34719	4.2297	5.9469	-4.91381	-4.7153	0.97216	0.8301	42.14	-1.577
A76	Resmethrin		CC(C)=CC1C(C(=O)OCc2coc(Cc3ccccc3)c2)C1(C)C	338.19	0.910792	3	0	39.44	7	3	6	3	16	0.4375	0.409	-6.51283	4.44467	6.2139	-5.07424	-4.59685	0.19604	1.267	49.47	51.69
A77	Amitraz		Cc1ccc(N=CN(C)C=Nc2ccc(C)cc2C)c(C)c1	293.19	0.883193	3	0	27.96	4	2	6	3	14	0.285714	0.263	-4.88499	4.1121	5.02827	-4.75656	-4.69291	0.132496	1.202	15.3	-62.74
A78	Fipronil		N#Cc1nn(-c2c(Cl)cc(C(F)(F)F)cc2Cl)c(N)c1[S+]([O-])C(F)(F)F	435.94	1.36807	5	2	90.69	4	2	6	14	12	0.333333	0.167	-4.05973	2.81239	3.39677	-5.17036	-4.71719	0.0742446	1.03	51.75	-44.61
A79	Piperonyl butoxide		CCCCOCCOCCOCc1cc2c(cc1CCC)OCO2	338.21	0.949737	5	0	46.15	13	2	9	5	10	1.3	0.684	-4.15471	3.45684	4.23899	-4.80246	-4.59192	0.0258189	0.9665	101	-0.1975
A80	Diflubenzuron		O=C(NC(=O)c1c(F)cccc1F)Nc1ccc(Cl)cc1	310.03	1.10956	4	2	58.2	5	2	6	7	14	0.357143	0	-6.4006	3.47125	3.74975	-5.06899	-4.65483	0.343393	1.094	154	5.919
A81	Pyriproxifen		CC(COc1ccc(Oc2ccccc2)cc1)Oc1ccccn1	321.14	0.937783	4	0	40.58	7	3	6	4	18	0.388889	0.15	-5.26712	4.08327	4.65034	-4.58765	-4.43142	0.0147339	1.146	49.27	0.2416
A82	Methoprene		COC(C)(C)CCCC(C)C/C=C/C(C)=C/C(=O)OC(C)C	310.25	0.872367	3	0	35.53	11	0	0	3	3	3.66667	0.737	-5.25955	3.86712	4.9009	-4.86988	-4.63025	0.00591445	1.349	55.24	-41.25
A83	Lufenuron		O=C(NC(=O)c1c(F)cccc1F)Nc1cc(Cl)c(OC(F)(F)C(F)C(F)(F)F)cc1Cl	509.98	1.30193	5	2	67.43	9	2	6	15	14	0.642857	0.176	-7.22712	4.05665	4.92655	-5.33931	-4.68205	0.101011	1.075	182.3	-26.8
A84	Cyromazine		Nc1nc(N)nc(NC2CC2)n1	166.1	1.08356	6	5	102.74	2	2	6	6	9	0.222222	0.5	-2.21191	1.06567	0.636973	-4.78273	-4.674	0.296387	0.936	82.81	0.6513
A85	Tetramethrin		CC(C)=CC1C(C(=O)OCN2C(=O)C3=C(CCCC3)C2=O)C1(C)C	331.18	0.961374	5	0	63.68	5	3	9	5	17	0.294118	0.632	-5.39009	4.1696	4.71196	-4.67771	-4.77062	0.0597444	1.01	114.4	81.6
A86	Rotenone		C=C(C)[C@H]1Cc2c(ccc3c2O[C@@H]2COc4cc(OC)c(OC)cc4[C@@H]2C3=O)O1	394.14	0.997238	6	0	63.22	3	5	21	6	27	0.111111	0.348	-5.87963	3.36439	3.72271	-4.82494	-4.589	0.00075492	0.9596	99.01	13.47

## Sheet: Eq(8)_h_and_SR
pKi - Eq(8)
No.	Set	y_obs	y_pred_M37	TPSA	nRing	Fsp3	Fu	caco2	h_leverage	residual	std_resid	Cook_D	high_leverage	large_resid	influential	AD_class	label_on_plot
&1	Training	-3.32015	-2.56556	48.14	3	0.357	26.3367	-4.86646	0.044325	-0.754585	-0.982932	0.00746851	FALSE	FALSE	FALSE	in-class	FALSE
&2	Training	-1.4456	-0.576201	37.81	6	0.471	0.728288	-5.08449	0.0580044	-0.869404	-1.14069	0.0133535	FALSE	FALSE	FALSE	in-class	FALSE
&3	Training	-2.00432	-2.4445	38.91	3	0.308	33.5731	-4.67725	0.0717945	0.440178	0.581804	0.00436365	FALSE	FALSE	FALSE	in-class	FALSE
&4	Training	-0.600973	-0.125857	41.05	6	0.471	3.89074	-4.76723	0.0371846	-0.475116	-0.616593	0.00244718	FALSE	FALSE	FALSE	in-class	FALSE
&5	Test	-0.711807	-0.370566	58.12	6	0.457	2.05638	-4.81051	0.0305626	-0.341241	-0.441338	0.00102344	FALSE	FALSE	FALSE	in-class	FALSE
&6	Test	-1.12613	-0.516798	58.12	6	0.441	1.86379	-4.86926	0.0278335	-0.609334	-0.786965	0.0029552	FALSE	FALSE	FALSE	in-class	FALSE
&7	Training	-2.30103	-2.36104	58.56	0	0.933	7.42421	-5.11278	0.0724508	0.0600084	0.079344	8.19564e-05	FALSE	FALSE	FALSE	in-class	FALSE
&8	Training	-2.5563	-2.51232	58.56	0	0.923	14.8436	-5.10084	0.0664399	-0.0439849	-0.0579699	3.98603e-05	FALSE	FALSE	FALSE	in-class	FALSE
&9	Training	-2.39794	-2.5589	76.66	0	0.867	3.86349	-5.04733	0.066912	0.160958	0.212188	0.00053811	FALSE	FALSE	FALSE	in-class	FALSE
&10	Training	-3.14613	-3.24462	58.56	0	0.9	52.6274	-5.06854	0.135729	0.0984894	0.134907	0.000476368	FALSE	FALSE	FALSE	in-class	FALSE
&11	Training	-2.47712	-2.29925	58.56	0	0.941	4.56335	-5.12291	0.077321	-0.17787	-0.235802	0.000776587	FALSE	FALSE	FALSE	in-class	FALSE
&12	Test	-2.30103	-2.26009	58.56	0	0.947	3.48192	-5.12289	0.0797252	-0.0409384	-0.0543428	4.26394e-05	FALSE	FALSE	FALSE	in-class	FALSE
&13	Training	-2.11394	-2.22801	58.56	0	0.952	2.77787	-5.12101	0.081476	0.114072	0.151566	0.00033962	FALSE	FALSE	FALSE	in-class	FALSE
&14	Training	-2.20412	-2.56523	76.66	0	0.909	1.63558	-5.15229	0.076555	0.361111	0.478525	0.00316389	FALSE	FALSE	FALSE	in-class	FALSE
&15	Training	-2.20412	-2.59468	76.66	0	0.9	2.22758	-5.14659	0.0741514	0.390555	0.516872	0.0035661	FALSE	FALSE	FALSE	in-class	FALSE
&16	Test	-2.20412	-2.53388	76.66	0	0.917	1.33667	-5.1518	0.0782673	0.329756	0.437382	0.00270736	FALSE	FALSE	FALSE	in-class	FALSE
&17	Training	-2.59073	-2.25854	34.14	2	0.143	1.41495	-4.3733	0.0932273	-0.332194	-0.444235	0.00338158	FALSE	FALSE	FALSE	in-class	FALSE
&18	Training	-1.22531	-0.579215	51.71	5	0.63	21.262	-4.79196	0.049261	-0.646094	-0.843792	0.00614839	FALSE	FALSE	FALSE	in-class	FALSE
&19	Test	0.420216	-0.506943	51.71	5	0.655	23.1518	-4.77411	0.0582239	0.927159	1.21661	0.0152512	FALSE	FALSE	FALSE	in-class	FALSE
&20	Training	-0.571709	-0.637818	51.71	5	0.667	16.7893	-4.9434	0.0430817	0.0661089	0.0860582	5.55714e-05	FALSE	FALSE	FALSE	in-class	FALSE
&21	Training	-1.93197	-1.35954	51.71	5	0.448	3.39487	-5.11659	0.0362986	-0.572427	-0.742539	0.00346126	FALSE	FALSE	FALSE	in-class	FALSE
&22	Training	-1.01284	0.0575344	34.64	5	0.69	20.3943	-4.63258	0.0763646	-1.07037	-1.41826	0.0277172	FALSE	FALSE	FALSE	in-class	FALSE
&23	Training	-1.3927	-0.410158	34.64	5	0.483	3.14486	-4.7215	0.0304096	-0.982539	-1.27065	0.00843961	FALSE	FALSE	FALSE	in-class	FALSE
&24	Training	0.173925	-1.32038	38.91	4	0.389	3.67594	-4.77608	0.0237533	1.49431	1.92588	0.0150409	FALSE	FALSE	FALSE	in-class	FALSE
&25	Training	-1.53656	-1.60259	84.23	5	0.321	1.01932	-4.87305	0.0199801	0.0660353	0.0849433	2.45172e-05	FALSE	FALSE	FALSE	in-class	FALSE
&26	Test	-1.6464	-1.60667	93.46	5	0.345	1.2344	-4.86534	0.0241716	-0.0397325	-0.0512188	1.08303e-05	FALSE	FALSE	FALSE	in-class	FALSE
&27	Test	-1.5955	-1.79505	93.46	5	0.345	1.20679	-4.97611	0.0191351	0.19955	0.256577	0.000214045	FALSE	FALSE	FALSE	in-class	FALSE
&28	Test	-1.55388	-1.49035	84.23	5	0.345	0.909072	-4.85216	0.020566	-0.0635374	-0.0817546	2.3391e-05	FALSE	FALSE	FALSE	in-class	FALSE
&29	Training	-1.8451	-1.68495	102.69	5	0.367	1.20942	-4.90017	0.0283744	-0.160146	-0.206888	0.000208329	FALSE	FALSE	FALSE	in-class	FALSE
&30	Training	-1.88138	-1.57796	93.46	5	0.345	0.51322	-4.85652	0.0253598	-0.303421	-0.391376	0.000664261	FALSE	FALSE	FALSE	in-class	FALSE
&31	Test	-1.22272	-1.61555	84.23	5	0.345	0.759587	-4.92724	0.0179298	0.392835	0.504788	0.000775351	FALSE	FALSE	FALSE	in-class	FALSE
&32	Test	-1.48996	-1.59404	93.46	5	0.367	1.00979	-4.9005	0.0221626	0.104086	0.134038	6.78669e-05	FALSE	FALSE	FALSE	in-class	FALSE
&33	Test	-1.38561	-1.62663	93.46	5	0.367	0.989311	-4.91984	0.0211132	0.241027	0.31022	0.000345947	FALSE	FALSE	FALSE	in-class	FALSE
&34	Test	-1.47857	-1.43737	84.23	5	0.367	0.696354	-4.86353	0.0200941	-0.041194	-0.0529922	9.59748e-06	FALSE	FALSE	FALSE	in-class	FALSE
&35	Test	-1.74896	-1.61948	102.69	5	0.387	1.04393	-4.90004	0.0290854	-0.12948	-0.167333	0.000139799	FALSE	FALSE	FALSE	in-class	FALSE
&36	Test	-1.77525	-1.49196	93.46	5	0.367	0.367009	-4.84778	0.0264275	-0.283283	-0.365601	0.000604713	FALSE	FALSE	FALSE	in-class	FALSE
&37	Test	-1.62531	-1.64239	84.23	5	0.367	0.810846	-4.98248	0.0168626	0.0170748	0.021929	1.37466e-06	FALSE	FALSE	FALSE	in-class	FALSE
&38	Test	-1.74194	-1.63625	93.46	5	0.387	1.01905	-4.96157	0.0194288	-0.10569	-0.135914	6.10024e-05	FALSE	FALSE	FALSE	in-class	FALSE
&39	Test	-1.70501	-1.6523	93.46	5	0.387	1.00864	-4.9711	0.0191119	-0.0527042	-0.067765	1.49123e-05	FALSE	FALSE	FALSE	in-class	FALSE
&40	Training	-1.8202	-1.41001	84.23	5	0.387	0.705985	-4.8838	0.0192761	-0.41019	-0.52745	0.000911349	FALSE	FALSE	FALSE	in-class	FALSE
&41	Training	-1.95952	-1.68495	102.69	5	0.406	1.05008	-4.97296	0.0244563	-0.274571	-0.353999	0.000523598	FALSE	FALSE	FALSE	in-class	FALSE
&42	Training	-1.89321	-1.4202	93.46	5	0.387	0.346322	-4.84235	0.0274948	-0.473009	-0.610792	0.0017579	FALSE	FALSE	FALSE	in-class	FALSE
&43	Test	0.267606	-0.25086	53.08	6	0.455	5.6699	-4.7246	0.0348072	0.518467	0.672023	0.00271439	FALSE	FALSE	FALSE	in-class	FALSE
&44	Training	-4.5682	-2.40543	27.69	1	0.8	13.7636	-5.27641	0.0983337	-2.16277	-2.9004	0.152905	FALSE	FALSE	FALSE	in-class	FALSE
&45	Training	-2.23045	-2.51241	76.66	0	0.923	1.10104	-5.15276	0.0796365	0.281966	0.374271	0.00202011	FALSE	FALSE	FALSE	in-class	FALSE
&46	Training	-2.5563	-2.53011	76.66	0	0.833	8.91099	-4.91245	0.0632968	-0.0261966	-0.0344678	1.338e-05	FALSE	FALSE	FALSE	in-class	FALSE
&47	Training	-3.17609	-3.13695	58.56	0	0.857	51.7581	-4.93675	0.131172	-0.0391394	-0.0534709	7.19433e-05	FALSE	FALSE	FALSE	in-class	FALSE
&48	Training	-0.793092	-2.40182	134.06	6	0.429	6.46152	-5.47861	0.0468591	1.60873	2.09833	0.0360773	FALSE	FALSE	FALSE	in-class	FALSE
&49	Training	-2.17609	-2.65839	76.66	0	0.889	5.43332	-5.1283	0.0677965	0.482298	0.636107	0.00490462	FALSE	FALSE	FALSE	in-class	FALSE
&50	Training	0.866781	0.267973	56.32	7	0.5	3.30608	-4.78882	0.0547287	0.598808	0.784295	0.00593563	FALSE	FALSE	FALSE	in-class	FALSE
&51	Training	0.651695	-0.55215	70.15	6	0.457	3.33372	-4.83578	0.0293009	1.20385	1.55596	0.0121799	FALSE	FALSE	FALSE	in-class	FALSE
&52	Training	-0.829304	-0.00116854	82.18	7	0.5	1.49789	-4.82267	0.0597813	-0.828135	-1.08757	0.0125343	FALSE	FALSE	FALSE	in-class	FALSE
&53	Training	-1	-2.32772	17.07	2	0.37	5.44363	-4.87762	0.0748242	1.32772	1.75778	0.0416484	FALSE	FALSE	FALSE	in-class	FALSE
&54	Training	-1.70329	-2.93515	114.2	7	0.515	47.809	-5.87748	0.196853	1.23185	1.75038	0.125159	FALSE	FALSE	FALSE	in-class	FALSE
&55	Training	-0.426836	-0.982686	49.84	6	0.455	3.43893	-5.19657	0.0564134	0.555849	0.72868	0.00529081	FALSE	FALSE	FALSE	in-class	FALSE
&56	Test	-2.51441	-2.33926	34.14	2	0.143	1.61298	-4.41844	0.090223	-0.175158	-0.233847	0.000903846	FALSE	FALSE	FALSE	in-class	FALSE
&57	Training	-2.19673	-2.19274	34.14	2	0.333	1.08773	-4.68439	0.0495638	-0.00399132	-0.00521346	2.36233e-07	FALSE	FALSE	FALSE	in-class	FALSE
&58	Training	-2.2188	-2.76689	57.93	2	0.133	1.47246	-4.52001	0.0865234	0.548088	0.730251	0.00841838	FALSE	FALSE	FALSE	in-class	FALSE
&59	Training	-2.2971	-2.55582	43.37	2	0.2	0.558234	-4.60953	0.0698454	0.258714	0.341596	0.00146035	FALSE	FALSE	FALSE	in-class	FALSE
&60	Training	-2.85394	-2.34214	34.14	2	0.143	1.07034	-4.42616	0.0901064	-0.511804	-0.683248	0.00770497	FALSE	FALSE	FALSE	in-class	FALSE
&61	Training	-2.40037	-3.05046	77.28	2	0.143	2.64778	-4.58365	0.0862927	0.650097	0.866053	0.0118061	FALSE	FALSE	FALSE	in-class	FALSE
&62	Training	-2.16997	-2.20507	34.14	2	0.2	0.918804	-4.45127	0.0764287	0.0350995	0.0465088	2.98336e-05	FALSE	FALSE	FALSE	in-class	FALSE
&63	Test	-1.40824	-1.94244	34.14	2	0.294	0.906344	-4.4686	0.0596533	0.534202	0.701507	0.00520306	FALSE	FALSE	FALSE	in-class	FALSE
&64	Training	-2.33985	-2.67814	43.37	2	0.2	0.88985	-4.67757	0.0704393	0.338287	0.446803	0.00252127	FALSE	FALSE	FALSE	in-class	FALSE
&65	Test	1.92812	-0.200649	53.08	6	0.471	4.82073	-4.73373	0.0358144	2.12877	2.76069	0.0471826	FALSE	FALSE	FALSE	in-class	FALSE
&66	Training	0.790485	-0.100844	53.08	6	0.486	5.20432	-4.69826	0.0403665	0.891329	1.15866	0.00941187	FALSE	FALSE	FALSE	in-class	FALSE
&67	Test	-0.235023	-0.205732	49.84	7	0.333	0.75843	-4.82686	0.041323	-0.0292909	-0.0380949	1.04256e-05	FALSE	FALSE	FALSE	in-class	FALSE
&68	Training	-0.212188	-0.137886	49.84	7	0.333	0.319248	-4.79195	0.0416362	-0.0743016	-0.0966503	6.76388e-05	FALSE	FALSE	FALSE	in-class	FALSE
&69	Training	-3.28058	-3.46389	97.11	4	0.292	20.9483	-5.3402	0.0510416	0.18331	0.239626	0.000514747	FALSE	FALSE	FALSE	in-class	FALSE
&70	Training	-3.34518	-3.42609	112.9	5	0.269	25.8006	-5.41255	0.0585475	0.0809088	0.106186	0.000116867	FALSE	FALSE	FALSE	in-class	FALSE
&71	Training	-3.52244	-3.43291	98.91	5	0.296	15.0713	-5.66288	0.106146	-0.0895307	-0.120589	0.000287807	FALSE	FALSE	FALSE	in-class	FALSE
&72	Training	-4.53186	-3.69897	112.9	5	0.296	20.4043	-5.6817	0.0979184	-0.832887	-1.11669	0.0225597	FALSE	FALSE	FALSE	in-class	FALSE
&73	Training	-4.04883	-2.83588	97.11	5	0.25	4.18415	-5.36001	0.0529662	-1.21295	-1.5872	0.0234826	FALSE	FALSE	FALSE	in-class	FALSE
&74	Training	0.924088	-1.20778	73.31	6	0.486	3.67144	-5.25169	0.0404121	2.13187	2.77133	0.0539077	FALSE	FALSE	FALSE	in-class	FALSE
&75	Training	-1.31973	-0.630562	58.12	6	0.457	1.59057	-4.96814	0.0297029	-0.689169	-0.89093	0.00404977	FALSE	FALSE	FALSE	in-class	FALSE
&76	Training	-2.11394	-2.14905	108.14	5	0.387	3.74255	-5.15023	0.0208177	0.035106	0.0451772	7.23197e-06	FALSE	FALSE	FALSE	in-class	FALSE
&77	Training	-1.18752	-1.51783	146.37	6	0.475	2.11801	-5.02371	0.0888458	0.33031	0.440652	0.00315563	FALSE	FALSE	FALSE	in-class	FALSE
&78	Training	1.07212	-0.217067	53.08	6	0.444	3.70472	-4.70659	0.0352296	1.28918	1.67137	0.0170011	FALSE	FALSE	FALSE	in-class	FALSE
&79	Training	-0.872156	-0.243235	49.84	7	0.351	0.817927	-4.88097	0.0424128	-0.628921	-0.818422	0.0049445	FALSE	FALSE	FALSE	in-class	FALSE
&80	Training	-3.90146	-2.76641	125.21	5	0.375	3.95927	-5.39288	0.0372743	-1.13505	-1.4731	0.014003	FALSE	FALSE	FALSE	in-class	FALSE
&81	Training	-3.61595	-1.81804	83.12	5	0.32	6.14732	-4.94677	0.015722	-1.79791	-2.3077	0.0141775	FALSE	FALSE	FALSE	in-class	FALSE
&82	Training	0.114639	-0.599492	62.73	7	0.343	2.18731	-4.98828	0.0378249	0.714131	0.927089	0.00563137	FALSE	FALSE	FALSE	in-class	FALSE
&83	Training	-3.80072	-3.72423	83.12	4	0.32	17.7724	-5.65708	0.130973	-0.0764855	-0.10448	0.000274198	FALSE	FALSE	FALSE	in-class	FALSE
&84	Test	-1.12287	-0.550005	62.98	7	0.353	1.37586	-4.9851	0.0380344	-0.572866	-0.743778	0.00364546	FALSE	FALSE	FALSE	in-class	FALSE
&85	Training	-2.44716	-3.27483	95.83	5	0.308	27.1492	-5.475	0.0750277	0.827675	1.09589	0.0162358	FALSE	FALSE	FALSE	in-class	FALSE
&86	Test	-4.49108	-4.29281	189.93	4	0.385	19.1527	-5.4985	0.102933	-0.198267	-0.266568	0.00135892	FALSE	FALSE	FALSE	in-class	FALSE
&87	Training	-4.3742	-4.03736	154.76	4	0.467	23.0155	-5.65105	0.0676032	-0.336843	-0.444219	0.00238457	FALSE	FALSE	FALSE	in-class	FALSE
&88	Training	-4.27231	-4.25567	189.93	4	0.385	28.7858	-5.36968	0.121083	-0.0166384	-0.0225999	1.17273e-05	FALSE	FALSE	FALSE	in-class	FALSE
&89	Training	-4.5783	-4.65508	198.13	3	0.474	36.7178	-5.35388	0.1621	0.0767824	0.106816	0.000367884	FALSE	FALSE	FALSE	in-class	FALSE
&90	Training	-4.16967	-3.88595	163.63	4	0.375	14.0655	-5.44475	0.0649936	-0.283721	-0.373641	0.00161739	FALSE	FALSE	FALSE	in-class	FALSE
&91	Training	-4.42927	-4.46059	198.13	3	0.474	22.7307	-5.39525	0.136094	0.0313242	0.0429157	4.83563e-05	FALSE	FALSE	FALSE	in-class	FALSE
&92	Training	-4.70355	-4.07378	175.66	5	0.323	15.4918	-5.65561	0.0857027	-0.629769	-0.838702	0.0109893	FALSE	FALSE	FALSE	in-class	FALSE
&93	Training	-2.8451	-3.14698	32.78	1	0.5	58.5775	-4.6386	0.172578	0.30188	0.422611	0.00620855	FALSE	FALSE	FALSE	in-class	FALSE
&94	Training	-1.79169	-1.44685	41.93	4	0.529	73.4956	-4.31261	0.33382	-0.344842	-0.538016	0.0241746	TRUE	FALSE	FALSE	borderline	TRUE
&95	Test	-1.5563	-2.4445	38.91	3	0.308	33.5731	-4.67725	0.0717945	0.888197	1.17397	0.0177669	FALSE	FALSE	FALSE	in-class	FALSE

## Sheet: Eq(4)_h_and_SR
CI - Eq(4)
No.	Set	Set_AD_MLR	h_leverage	std_resid	Cook_D	high_leverage	large_resid	influential
1	Reference	Test	0.0217106	0.404611	0.00090828	FALSE	FALSE	FALSE
2	Reference	Test	0.0153498	-0.0675723	1.7795e-05	FALSE	FALSE	FALSE
3	Reference	Training	0.0275656	0.198439	0.000279062	FALSE	FALSE	FALSE
4	Reference	Training	0.0114233	-0.608979	0.00107133	FALSE	FALSE	FALSE
5	Reference	Test	0.0211817	0.937026	0.00475008	FALSE	FALSE	FALSE
6	Reference	Training	0.0193223	0.410219	0.000828901	FALSE	FALSE	FALSE
7	Reference	Training	0.0118354	-0.30822	0.000284457	FALSE	FALSE	FALSE
8	Reference	Training	0.02063	-0.961808	0.00487158	FALSE	FALSE	FALSE
9	Reference	Training	0.00900869	-0.0352882	2.83003e-06	FALSE	FALSE	FALSE
10	Reference	Training	0.0177568	-0.706785	0.00225767	FALSE	FALSE	FALSE
11	Reference	Training	0.0196187	-1.01152	0.00511875	FALSE	FALSE	FALSE
12	Reference	Test	0.0587303	1.33097	0.0276329	FALSE	FALSE	FALSE
13	Reference	Test	0.019009	-0.21019	0.000214022	FALSE	FALSE	FALSE
14	Reference	Training	0.0322228	0.170278	0.000241348	FALSE	FALSE	FALSE
15	Reference	Training	0.00947604	0.791275	0.00149746	FALSE	FALSE	FALSE
16	Reference	Training	0.0231422	-0.769672	0.00350852	FALSE	FALSE	FALSE
17	Reference	Training	0.0218116	-0.762122	0.00323782	FALSE	FALSE	FALSE
18	Reference	Training	0.0153468	0.806248	0.00253286	FALSE	FALSE	FALSE
19	Reference	Training	0.0177503	1.35294	0.00826948	FALSE	FALSE	FALSE
20	Reference	Training	0.0290386	-0.394332	0.00116262	FALSE	FALSE	FALSE
21	Reference	Training	0.0544345	0.73099	0.00769033	FALSE	FALSE	FALSE
22	Reference	Training	0.029013	-0.122785	0.000112619	FALSE	FALSE	FALSE
23	Reference	Training	0.00894503	-0.603522	0.000821883	FALSE	FALSE	FALSE
24	Reference	Training	0.0234883	-1.41751	0.0120828	FALSE	FALSE	FALSE
25	Reference	Training	0.0327158	-0.851099	0.00612496	FALSE	FALSE	FALSE
26	Reference	Test	0.0236919	0.333174	0.000673433	FALSE	FALSE	FALSE
27	Reference	Training	0.0303938	0.0869997	5.9315e-05	FALSE	FALSE	FALSE
28	Reference	Training	0.0108193	-0.0647294	1.14568e-05	FALSE	FALSE	FALSE
29	Reference	Training	0.0148423	1.24741	0.00586075	FALSE	FALSE	FALSE
30	Reference	Training	0.0163695	-1.10772	0.0051051	FALSE	FALSE	FALSE
31	Reference	Training	0.0320958	0.25969	0.00055907	FALSE	FALSE	FALSE
32	Reference	Test	0.0337756	0.756438	0.00500049	FALSE	FALSE	FALSE
33	Reference	Training	0.0184783	-0.428294	0.00086335	FALSE	FALSE	FALSE
34	Reference	Training	0.0120518	0.899943	0.00246995	FALSE	FALSE	FALSE
35	Reference	Test	0.00648556	-0.348734	0.000198473	FALSE	FALSE	FALSE
36	Reference	Test	0.0199522	0.533962	0.00145112	FALSE	FALSE	FALSE
37	Reference	Training	0.0400079	1.61871	0.0272996	FALSE	FALSE	FALSE
38	Reference	Training	0.024761	1.1273	0.00806631	FALSE	FALSE	FALSE
39	Reference	Training	0.0158693	-0.61118	0.00150585	FALSE	FALSE	FALSE
40	Reference	Training	0.0242633	-0.127489	0.000101043	FALSE	FALSE	FALSE
41	Reference	Test	0.00651584	0.106759	1.86877e-05	FALSE	FALSE	FALSE
42	Reference	Test	0.00870878	0.703163	0.00108595	FALSE	FALSE	FALSE
43	Reference	Test	0.0248652	0.191056	0.000232695	FALSE	FALSE	FALSE
44	Reference	Training	0.253135	0.576129	0.0281248	TRUE	FALSE	FALSE
45	Reference	Test	0.0181521	-0.542079	0.00135815	FALSE	FALSE	FALSE
46	Reference	Training	0.0117205	-1.87556	0.0104297	FALSE	FALSE	FALSE
47	Reference	Training	0.0521226	-0.0754008	7.81567e-05	FALSE	FALSE	FALSE
48	Reference	Training	0.0353139	0.946837	0.00820446	FALSE	FALSE	FALSE
49	Reference	Training	0.0520421	0.956039	0.0125446	FALSE	FALSE	FALSE
50	Reference	Training	0.00753234	-0.0232277	1.02368e-06	FALSE	FALSE	FALSE
51	Reference	Training	0.0214077	-0.335388	0.000615181	FALSE	FALSE	FALSE
52	Reference	Training	0.0166086	0.720372	0.00219109	FALSE	FALSE	FALSE
53	Reference	Test	0.0164369	-1.0455	0.00456676	FALSE	FALSE	FALSE
54	Reference	Training	0.0404498	-0.79388	0.00664198	FALSE	FALSE	FALSE
55	Reference	Test	0.0195492	-0.752996	0.00282637	FALSE	FALSE	FALSE
56	Reference	Training	0.0160035	-0.415482	0.000701884	FALSE	FALSE	FALSE
57	Reference	Training	0.0167833	-1.13953	0.00554137	FALSE	FALSE	FALSE
58	Reference	Training	0.00822547	-0.749726	0.00116545	FALSE	FALSE	FALSE
59	Reference	Training	0.0301088	-0.555318	0.00239328	FALSE	FALSE	FALSE
60	Reference	Test	0.00977737	-0.0288655	2.05678e-06	FALSE	FALSE	FALSE
61	Reference	Test	0.00997009	1.4907	0.00559462	FALSE	FALSE	FALSE
62	Reference	Training	0.111204	2.81438	0.247757	FALSE	FALSE	FALSE
63	Reference	Training	0.0519497	3.06457	0.128656	FALSE	TRUE	FALSE
64	Reference	Training	0.0298102	1.32329	0.013451	FALSE	FALSE	FALSE
65	Reference	Training	0.0597198	0.902663	0.0129376	FALSE	FALSE	FALSE
66	Reference	Test	0.0074655	-1.57955	0.00469157	FALSE	FALSE	FALSE
67	Reference	Training	0.0172539	-1.43895	0.00908818	FALSE	FALSE	FALSE
68	Reference	Training	0.0232281	-0.873732	0.00453854	FALSE	FALSE	FALSE
69	Reference	Training	0.00716704	-1.25321	0.00283432	FALSE	FALSE	FALSE
70	Reference	Training	0.0114447	-0.727451	0.00153162	FALSE	FALSE	FALSE
71	Reference	Test	0.0316296	-0.178308	0.000259619	FALSE	FALSE	FALSE
72	Reference	Training	0.0173106	-1.32473	0.00772843	FALSE	FALSE	FALSE
73	Reference	Test	0.0102922	-0.13161	4.50316e-05	FALSE	FALSE	FALSE
74	Reference	Training	0.0278745	0.0567344	2.30738e-05	FALSE	FALSE	FALSE
75	Reference	Training	0.0229353	0.527006	0.00162987	FALSE	FALSE	FALSE
76	Reference	Training	0.0145094	1.21954	0.00547426	FALSE	FALSE	FALSE
77	Reference	Test	0.0335122	0.173921	0.00026221	FALSE	FALSE	FALSE
78	Reference	Test	0.00999432	1.02879	0.0026712	FALSE	FALSE	FALSE
79	Reference	Test	0.0371378	-0.0666791	4.28718e-05	FALSE	FALSE	FALSE
80	Reference	Test	0.00646956	1.18491	0.00228563	FALSE	FALSE	FALSE
81	Reference	Training	0.0428775	0.352013	0.00138777	FALSE	FALSE	FALSE
82	Reference	Training	0.00880194	-0.899138	0.00179478	FALSE	FALSE	FALSE
83	Reference	Training	0.0234874	0.646612	0.00251411	FALSE	FALSE	FALSE
84	Reference	Training	0.0165825	-0.135056	7.68915e-05	FALSE	FALSE	FALSE
85	Reference	Test	0.0151314	-0.672192	0.00173551	FALSE	FALSE	FALSE

[truncated: 8 more sheets: y_randomization, Perythroids, Salicylamides, Sulfonamides, Organophosphates, Benzimidazoles, Miscallaenous, Interactions]
